# Supplementary material for: DNA methylation profiles in the blood of newborn term infants born to mothers with obesity
Source: PLoS One. 2022 May 2;17(5):e0267946. doi: 10.1371/journal.pone.0267946 (PMC9060365; doi:10.1371/journal.pone.0267946)
Supplement: S1 Table — C: neonates of non-obese control mothers (n = 10/sex), O: neonates of mothers with obesity (n = 10/sex). (XLSX) [file pone.0267946.s002.xlsx]

## Sheet: Suppl Table1
S1 Table. Correlation matrix of DNA methylation between samples for males (A) and
females (B) in the OBS discovery cohort.
C: neonates of non-obese control mothers (n=10/sex),
O: neonates of mothers with obesity (n=10/sex).
1A (Males)
	C1	C2	C3	C4	C5	C6	C7	C8	C9	C10	O1	O2	O3	O4	O5	O6	O7	O8	O9	O10
C1	1	0.986333	0.984967	0.983921	0.984169	0.985985	0.985386	0.986526	0.984653	0.985004	0.986986	0.986043	0.985491	0.984766	0.98379	0.985419	0.986467	0.98519	0.985	0.985256
C2	0.986333	1	0.98523	0.983916	0.984157	0.985473	0.985587	0.986997	0.984866	0.985174	0.987123	0.985865	0.985211	0.98441	0.983851	0.985165	0.986421	0.98495	0.985115	0.984914
C3	0.984967	0.98523	1	0.983444	0.983286	0.984733	0.985248	0.986422	0.984063	0.984476	0.986285	0.984965	0.984636	0.983202	0.983297	0.984313	0.985444	0.983933	0.984754	0.984088
C4	0.983921	0.983916	0.983444	1	0.981872	0.983445	0.98349	0.984966	0.982566	0.983001	0.98474	0.983575	0.983417	0.981716	0.981389	0.98292	0.984004	0.982493	0.983056	0.982873
C5	0.984169	0.984157	0.983286	0.981872	1	0.98336	0.983719	0.984946	0.982665	0.982771	0.985052	0.983856	0.983249	0.982357	0.981736	0.983293	0.984267	0.982732	0.983191	0.982683
C6	0.985985	0.985473	0.984733	0.983445	0.98336	1	0.984857	0.98612	0.984115	0.984599	0.986369	0.985338	0.985009	0.983811	0.9831	0.984867	0.985788	0.984952	0.984472	0.985021
C7	0.985386	0.985587	0.985248	0.98349	0.983719	0.984857	1	0.986837	0.984898	0.985085	0.986988	0.985462	0.98484	0.983623	0.983999	0.984875	0.985995	0.984224	0.985299	0.984687
C8	0.986526	0.986997	0.986422	0.984966	0.984946	0.98612	0.986837	1	0.985837	0.985987	0.987976	0.986708	0.986316	0.985005	0.985039	0.986053	0.987085	0.985427	0.986433	0.985599
C9	0.984653	0.984866	0.984063	0.982566	0.982665	0.984115	0.984898	0.985837	1	0.984161	0.986033	0.984893	0.98406	0.982904	0.982927	0.98396	0.985069	0.983454	0.984214	0.983812
C10	0.985004	0.985174	0.984476	0.983001	0.982771	0.984599	0.985085	0.985987	0.984161	1	0.986347	0.985207	0.984257	0.98323	0.983466	0.984191	0.985408	0.983974	0.984472	0.984232
O1	0.986986	0.987123	0.986285	0.98474	0.985052	0.986369	0.986988	0.987976	0.986033	0.986347	1	0.986993	0.986033	0.985327	0.985089	0.986362	0.987286	0.985892	0.986283	0.985839
O2	0.986043	0.985865	0.984965	0.983575	0.983856	0.985338	0.985462	0.986708	0.984893	0.985207	0.986993	1	0.985026	0.984126	0.983902	0.985142	0.985981	0.984614	0.984952	0.984967
O3	0.985491	0.985211	0.984636	0.983417	0.983249	0.985009	0.98484	0.986316	0.98406	0.984257	0.986033	0.985026	1	0.983453	0.983085	0.984457	0.985427	0.984383	0.984453	0.984444
O4	0.984766	0.98441	0.983202	0.981716	0.982357	0.983811	0.983623	0.985005	0.982904	0.98323	0.985327	0.984126	0.983453	1	0.982221	0.983594	0.984563	0.983491	0.983264	0.9832
O5	0.98379	0.983851	0.983297	0.981389	0.981736	0.9831	0.983999	0.985039	0.982927	0.983466	0.985089	0.983902	0.983085	0.982221	1	0.983043	0.984047	0.982746	0.983228	0.982897
O6	0.985419	0.985165	0.984313	0.98292	0.983293	0.984867	0.984875	0.986053	0.98396	0.984191	0.986362	0.985142	0.984457	0.983594	0.983043	1	0.985551	0.984557	0.984429	0.984153
O7	0.986467	0.986421	0.985444	0.984004	0.984267	0.985788	0.985995	0.987085	0.985069	0.985408	0.987286	0.985981	0.985427	0.984563	0.984047	0.985551	1	0.985187	0.985312	0.985055
O8	0.98519	0.98495	0.983933	0.982493	0.982732	0.984952	0.984224	0.985427	0.983454	0.983974	0.985892	0.984614	0.984383	0.983491	0.982746	0.984557	0.985187	1	0.983843	0.984022
O9	0.985	0.985115	0.984754	0.983056	0.983191	0.984472	0.985299	0.986433	0.984214	0.984472	0.986283	0.984952	0.984453	0.983264	0.983228	0.984429	0.985312	0.983843	1	0.984181
O10	0.985256	0.984914	0.984088	0.982873	0.982683	0.985021	0.984687	0.985599	0.983812	0.984232	0.985839	0.984967	0.984444	0.9832	0.982897	0.984153	0.985055	0.984022	0.984181	1
1B (Females)
	C1	C2	C3	C4	C5	C6	C7	C8	C9	C10	O1	O2	O3	O4	O5	O6	O7	O8	O9	O10
C1	1	0.987738	0.986893	0.984605	0.984387	0.986572	0.987051	0.984719	0.98397	0.985634	0.986052	0.987196	0.986363	0.985327	0.983308	0.98556	0.986752	0.986975	0.982475	0.985185
C2	0.987738	1	0.986718	0.984951	0.984067	0.986354	0.986685	0.984787	0.984203	0.985337	0.985752	0.986894	0.985888	0.985227	0.983572	0.985749	0.986786	0.98714	0.983067	0.985211
C3	0.986893	0.986718	1	0.984111	0.983448	0.985713	0.986162	0.983916	0.983585	0.984602	0.985159	0.986124	0.985276	0.984582	0.982439	0.98492	0.985945	0.98636	0.982276	0.984485
C4	0.984605	0.984951	0.984111	1	0.98303	0.984713	0.984528	0.981989	0.982257	0.982636	0.98329	0.98395	0.982881	0.983094	0.981218	0.983754	0.984372	0.984136	0.981195	0.982317
C5	0.984387	0.984067	0.983448	0.98303	1	0.983813	0.983871	0.981376	0.981085	0.982182	0.982703	0.983358	0.982559	0.982237	0.980145	0.982959	0.983878	0.983541	0.98024	0.98167
C6	0.986572	0.986354	0.985713	0.984713	0.983813	1	0.985883	0.983767	0.983194	0.984583	0.984924	0.985542	0.984763	0.984596	0.982496	0.985162	0.985986	0.985939	0.982045	0.984077
C7	0.987051	0.986685	0.986162	0.984528	0.983871	0.985883	1	0.983922	0.983713	0.984372	0.985034	0.986286	0.985227	0.984788	0.982548	0.985137	0.986042	0.986134	0.981713	0.984173
C8	0.984719	0.984787	0.983916	0.981989	0.981376	0.983767	0.983922	1	0.981435	0.982688	0.983	0.983931	0.983124	0.982452	0.980505	0.982932	0.983808	0.984529	0.98033	0.982444
C9	0.98397	0.984203	0.983585	0.982257	0.981085	0.983194	0.983713	0.981435	1	0.981906	0.982463	0.983438	0.982477	0.982129	0.980297	0.982569	0.983469	0.983681	0.980591	0.981884
C10	0.985634	0.985337	0.984602	0.982636	0.982182	0.984583	0.984372	0.982688	0.981906	1	0.9836	0.984431	0.983793	0.983018	0.981238	0.983528	0.984814	0.985118	0.98089	0.983362
O1	0.986052	0.985752	0.985159	0.98329	0.982703	0.984924	0.985034	0.983	0.982463	0.9836	1	0.985188	0.984468	0.983347	0.98128	0.984771	0.985184	0.985382	0.981508	0.983487
O2	0.987196	0.986894	0.986124	0.98395	0.983358	0.985542	0.986286	0.983931	0.983438	0.984431	0.985188	1	0.985257	0.984357	0.982427	0.984803	0.985885	0.986266	0.981704	0.984301
O3	0.986363	0.985888	0.985276	0.982881	0.982559	0.984763	0.985227	0.983124	0.982477	0.983793	0.984468	0.985257	1	0.98355	0.981499	0.984135	0.984978	0.985349	0.98095	0.983543
O4	0.985327	0.985227	0.984582	0.983094	0.982237	0.984596	0.984788	0.982452	0.982129	0.983018	0.983347	0.984357	0.98355	1	0.980954	0.983595	0.984435	0.984623	0.980571	0.982558
O5	0.983308	0.983572	0.982439	0.981218	0.980145	0.982496	0.982548	0.980505	0.980297	0.981238	0.98128	0.982427	0.981499	0.980954	1	0.981705	0.98266	0.982622	0.979829	0.980938
O6	0.98556	0.985749	0.98492	0.983754	0.982959	0.985162	0.985137	0.982932	0.982569	0.983528	0.984771	0.984803	0.984135	0.983595	0.981705	1	0.985129	0.985085	0.981888	0.9832
O7	0.986752	0.986786	0.985945	0.984372	0.983878	0.985986	0.986042	0.983808	0.983469	0.984814	0.985184	0.985885	0.984978	0.984435	0.98266	0.985129	1	0.986528	0.982244	0.984435
O8	0.986975	0.98714	0.98636	0.984136	0.983541	0.985939	0.986134	0.984529	0.983681	0.985118	0.985382	0.986266	0.985349	0.984623	0.982622	0.985085	0.986528	1	0.982361	0.985132
O9	0.982475	0.983067	0.982276	0.981195	0.98024	0.982045	0.981713	0.98033	0.980591	0.98089	0.981508	0.981704	0.98095	0.980571	0.979829	0.981888	0.982244	0.982361	1	0.980569
O10	0.985185	0.985211	0.984485	0.982317	0.98167	0.984077	0.984173	0.982444	0.981884	0.983362	0.983487	0.984301	0.983543	0.982558	0.980938	0.9832	0.984435	0.985132	0.980569	1
