# Supplementary material for: DNA methylation profiles in the blood of newborn term infants born to mothers with obesity
Source: PLoS One. 2022 May 2;17(5):e0267946. doi: 10.1371/journal.pone.0267946 (PMC9060365; doi:10.1371/journal.pone.0267946)
Supplement: S2 Table — (XLSX) [file pone.0267946.s003.xlsx]

## Sheet: Sheet1
S2 Table. Full list of DMRs, ranked by absolute methylation
difference percentage for male (A) and female (B) neonates in the OBS discovery
cohort.
A. (Male)
Chr	Location	Gene	FDR pvalue	Meth diff	Abs meth diff
chr21	43657001	ABCG1	1.19572e-43	23.5256	23.5256
chr11	122556001	UBASH3B	2.74399e-121	22.8797	22.8797
chr2	3779001		3.83575e-45	21.3413	21.3413
chr2	39243001	SOS1	4.11367e-75	-21.3389	21.3389
chr1	205850001	LOC284581	1.74805e-15	-20.5843	20.5843
chr17	8874001		4.958e-19	20.3416	20.3416
chr2	1813001	MYT1L	4.16831e-56	-18.6057	18.6057
chr10	130301001		2.00608e-167	18.5264	18.5264
chr2	227718001	RHBDD1	1.61552e-11	18.3098	18.3098
chr18	79465001		1.20016e-26	-18.2978	18.2978
chr13	114134001	DCUN1D2	3.39182e-15	17.9851	17.9851
chr16	769001	NULL;ANTKMT	2.40678e-16	-17.48	17.48
chr22	44134001	EFCAB6	1.38599e-41	-17.3964	17.3964
chr18	13793001		2.51387e-14	17.3322	17.3322
chr7	23904001	STK31	8.28242e-43	-17.1995	17.1995
chr3	15119001	RBSN	4.57396e-15	-16.5127	16.5127
chr19	37303001	ZNF790-AS1	8.41138e-45	-16.4236	16.4236
chr10	133240001		1.47184e-11	16.2756	16.2756
chr1	205849001	LOC284581	6.88059e-26	-16.1494	16.1494
chr7	22091001		5.2171e-33	-16.1271	16.1271
chr12	131142001	RIMBP2	1.49588e-13	-16.0765	16.0765
chr10	130300001		7.94918e-49	15.7152	15.7152
chr10	132482001		1.17805e-12	15.5213	15.5213
chr15	78780001	IREB2	7.12109e-17	15.249	15.249
chr7	963001	ADAP1	1.9906e-19	15.1797	15.1797
chr12	131143001	RIMBP2	2.59132e-22	-15.1563	15.1563
chr16	57116001	NLRC5	1.41168e-07	15.0701	15.0701
chr5	172497001	CREBRF	9.61709e-13	14.9659	14.9659
chr19	12766001	MAN2B1	7.302e-76	-14.883	14.883
chr5	174794001		2.49197e-09	14.612	14.612
chr7	74042001		7.60671e-30	-14.6072	14.6072
chr10	133029001	TCERG1L	7.08162e-27	14.5029	14.5029
chr9	65383001		1.75661e-21	-14.4609	14.4609
chr6	167146001	RPS6KA2	1.39095e-27	14.4446	14.4446
chr1	157279001		5.16769e-29	14.1405	14.1405
chr22	50035001	NULL;C22orf34	4.13572e-42	13.8977	13.8977
chr17	3678001	ITGAE	7.70515e-09	13.8875	13.8875
chr14	30690001		9.43588e-07	13.8756	13.8756
chr7	48848001		4.35089e-59	-13.8583	13.8583
chr5	16740001	MYO10	9.07e-14	13.6677	13.6677
chr14	70223001	SRSF5	2.78025e-12	-13.6528	13.6528
chr19	3403001	NFIC	6.23818e-33	13.5642	13.5642
chr8	688001	NULL	5.56963e-147	-13.562	13.562
chr8	42194001	POLB	1.52387e-11	13.5438	13.5438
chr4	35801001		1.14344e-19	13.3729	13.3729
chr21	46661001	NULL	1.0951e-14	-13.34	13.34
chr21	43702001	ABCG1	2.49737e-28	-13.3238	13.3238
chr15	100544001	ADAMTS17	1.59207e-38	13.2196	13.2196
chr3	32902001	TRIM71	1.94279e-05	-13.0663	13.0663
chr13	99565001	DOCK9	1.24494e-32	13.0181	13.0181
chr20	31547001		3.85691e-20	-12.9517	12.9517
chr7	2477001	NULL	9.86391e-18	12.9346	12.9346
chr5	178334001	ZFP2	8.08728e-14	12.9154	12.9154
chr11	47427001	SLC39A13	3.75067e-13	-12.8535	12.8535
chr19	43532001	PSG6;PSG11	7.65209e-10	12.8371	12.8371
chrX	71492001	RPS4X	4.39611e-61	-12.8318	12.8318
chr5	178356001	ZFP2;NULL	9.07e-14	12.6965	12.6965
chr12	1498001	ERC1	3.3803e-08	-12.6655	12.6655
chr19	5478001		5.30337e-23	12.6189	12.6189
chr9	128510001	PBX3	2.97884e-08	12.6082	12.6082
chr17	3176001		1.50827e-10	-12.605	12.605
chr2	239231001	TRAF3IP1	1.05085e-23	12.5829	12.5829
chr6	6687001		3.5906e-09	-12.5502	12.5502
chr10	132518001		3.75115e-14	12.5196	12.5196
chr7	157856001	PTPRN2	5.56506e-10	-12.4642	12.4642
chr3	141017001		2.23645e-10	12.3414	12.3414
chr4	143912001		5.36793e-39	-12.2762	12.2762
chr2	148561001		1.4389e-21	-12.2669	12.2669
chr1	77497001		1.51127e-25	12.0744	12.0744
chr17	80805001	TBCD	2.08282e-05	11.9575	11.9575
chr17	14487001		3.15895e-16	11.951	11.951
chr7	155830001		1.65444e-10	11.8738	11.8738
chr5	179559001	RASGEF1C	1.18327e-58	-11.8604	11.8604
chr12	124593001		3.35172e-26	-11.8577	11.8577
chr3	193942001		1.61552e-11	-11.7612	11.7612
chr7	151126001		4.1347e-07	11.7552	11.7552
chr5	178203001	AACSP1	2.28286e-13	11.7386	11.7386
chr7	3552001	SDK1	3.55571e-05	11.4746	11.4746
chr4	80189001	LINC01088	1.73013e-44	-11.4711	11.4711
chr3	132721001		3.91123e-09	-11.4376	11.4376
chr3	11061001	SLC6A1;SLC6A1-AS1	1.3992e-19	-11.4293	11.4293
chr5	132271001	AFF4	1.76831e-44	11.4091	11.4091
chr8	687001	NULL	2.01187e-54	-11.3938	11.3938
chr19	33241001	TDRD12	7.11419e-15	-11.3829	11.3829
chr16	31466001		4.92436e-08	11.2723	11.2723
chr6	13769001		7.9149e-123	11.236	11.236
chr19	52858001	ZNF610	1.64932e-05	11.2291	11.2291
chr19	13207001	NFIX	1.49317e-20	-11.2005	11.2005
chr16	87648001	JPH3	1.9033e-20	11.171	11.171
chr12	74589001	LOC100507377	6.25844e-08	11.1509	11.1509
chr9	92442001		3.47636e-08	-11.1143	11.1143
chr5	8458001	MIR4458HG;LINC02226	8.78697e-14	11.0923	11.0923
chr15	41989001	MGA	7.57752e-07	11.019	11.019
chr2	112433001		1.68162e-39	-11.006	11.006
chr4	1051001	NULL	1.72165e-12	10.9732	10.9732
chr10	785001		1.73387e-08	-10.9604	10.9604
chr12	53198001		6.34902e-12	-10.9184	10.9184
chr10	131949001	GLRX3	3.34541e-15	-10.8913	10.8913
chr8	22584001	PEBP4	9.97744e-14	10.8787	10.8787
chr12	132603001	EP400P1	9.94403e-45	10.8311	10.8311
chr14	94864001		4.16211e-08	10.8231	10.8231
chr2	1798001	MYT1L	2.46e-06	-10.819	10.819
chr3	1455001		1.42335e-07	10.7606	10.7606
chr7	139500001	TBXAS1	2.9205e-08	10.742	10.742
chr17	39166001	KRTAP3-1	1.49037e-05	10.6824	10.6824
chr22	43142001		5.61534e-07	10.6626	10.6626
chr20	63659001		5.34119e-07	10.6556	10.6556
chr16	11428001	RMI2	2.59016e-06	10.6516	10.6516
chr19	14265001	LOC100507373;ADGRL1	4.15514e-25	10.6505	10.6505
chr1	19645001	SLC66A1	1.02253e-31	10.6375	10.6375
chr13	114164001	TMCO3	1.28255e-05	-10.5861	10.5861
chr4	80188001	LINC01088	1.13752e-12	-10.5027	10.5027
chr10	103351001	DPCD	3.53859e-09	10.479	10.479
chr22	43858001	MPPED1	1.87103e-06	-10.4607	10.4607
chr7	2663001		0.00059442	-10.4605	10.4605
chr4	183858001		1.03734e-09	10.4542	10.4542
chr14	23007001	NULL	2.98498e-09	10.418	10.418
chrX	139202001		0.00482972	10.4056	10.4056
chr15	77973001	LINGO1	2.64722e-06	10.3193	10.3193
chr2	236626001	AGAP1	1.40285e-08	10.2942	10.2942
chr6	157549001		0.000302042	10.2838	10.2838
chr2	234994001		2.99398e-11	10.25	10.25
chr22	27576001		1.47546e-06	10.2011	10.2011
chr7	73768001	CLIP2	1.40844e-18	10.1924	10.1924
chr17	16516001		0.000190201	10.1625	10.1625
chr2	239940001		6.25704e-09	10.1186	10.1186
chr9	122406001		9.43588e-07	10.1027	10.1027
chr2	95641001		2.78025e-12	10.079	10.079
chr8	142404001	NULL	5.01134e-09	10.0171	10.0171
chr15	26629001		1.18772e-09	-10.0145	10.0145
chr12	132403001	ULK1	3.107e-16	10.0093	10.0093
chr9	134366001	PRRC2B;SNORD62A	0.000347993	10.0041	10.0041
chr8	6890001		8.18832e-06	-9.97685	9.97685
chr16	9681001		5.47715e-06	9.96535	9.96535
chr16	85914001		2.35014e-08	-9.93871	9.93871
chr14	54344001		1.37769e-10	9.93718	9.93718
chr1	39610001	MACF1	2.07312e-05	-9.937	9.937
chr19	51676001	SIGLEC17P;NULL	1.76782e-07	9.89425	9.89425
chr17	77312001	RBFOX3	0.00088255	-9.89373	9.89373
chr4	37838001	PGM2	0.000619817	9.87175	9.87175
chr8	298001		0.000209722	9.81331	9.81331
chr1	1123001	TTLL10	5.67177e-13	-9.7903	9.7903
chr14	105194001	ADSS1	6.89069e-06	9.78661	9.78661
chr1	37996001		1.81563e-07	-9.77968	9.77968
chr8	41255001		6.05259e-05	9.77532	9.77532
chr11	134036001	NCAPD3	0.000195406	9.74271	9.74271
chr2	173449001	PDK1	1.26868e-07	-9.72195	9.72195
chr19	35309001	LINC01801	6.48472e-28	9.71298	9.71298
chr7	106280001	NULL	1.32618e-11	9.71061	9.71061
chr1	110102001		6.41375e-06	9.69654	9.69654
chr6	16277001	GMPR	7.08473e-09	9.68181	9.68181
chr5	77847001	LHFPL2	3.25143e-05	9.67659	9.67659
chr5	86467001	NULL	1.99193e-06	9.63534	9.63534
chr4	6678001		7.97756e-05	9.62691	9.62691
chr2	9475001	ASAP2	1.8037e-05	9.6257	9.6257
chr1	2335001	RER1	8.16851e-21	-9.6181	9.6181
chr5	176161001		1.26029e-07	9.60778	9.60778
chr22	45931001	FBLN1	2.89326e-17	9.606	9.606
chr10	132099001		0.000302232	-9.59479	9.59479
chr1	39027001		1.00779e-09	-9.58392	9.58392
chr4	166502001		0.00314838	9.57393	9.57393
chr11	44963001	TP53I11	0.000672229	9.53994	9.53994
chr1	21701001		1.26355e-21	9.51685	9.51685
chr3	182500001		6.06925e-14	9.49125	9.49125
chr13	18600001		1.29195e-07	-9.46808	9.46808
chr7	65080001		1.57596e-23	-9.44851	9.44851
chr11	103516001		1.22879e-05	9.42877	9.42877
chr11	72712001	FCHSD2	0.000704126	-9.42596	9.42596
chr3	138215001	CEP70	1.77745e-11	9.40776	9.40776
chr9	97575001	AOPEP	8.86839e-11	-9.40592	9.40592
chr9	132259001	LINC00963	6.01461e-08	-9.40574	9.40574
chrX	43972001		0.000117237	9.40105	9.40105
chr13	20120001	TPTE2	9.71074e-08	-9.36979	9.36979
chr2	130253001		1.30198e-10	9.3526	9.3526
chr22	37808001	ELFN2	5.22847e-05	-9.33307	9.33307
chr1	155974001		0.00255166	9.33283	9.33283
chr19	17754001	UNC13A	0.0078179	9.30427	9.30427
chr9	89816001		1.20545e-05	-9.27318	9.27318
chr16	85422001		2.19711e-11	9.27065	9.27065
chr18	7011001	LAMA1	3.07831e-06	9.26762	9.26762
chr5	561001		2.55796e-05	9.24103	9.24103
chr10	132965001	TCERG1L	7.11833e-12	9.21026	9.21026
chr5	28927001	LSP1P3	4.55357e-31	-9.19299	9.19299
chr3	133472001	TF	2.90372e-05	9.18981	9.18981
chr18	79368001		4.89336e-08	-9.17944	9.17944
chr8	139941001		0.000434157	9.17403	9.17403
chr14	69850001	ERH	3.14627e-11	-9.16834	9.16834
chr19	28300001		0.000114113	9.15408	9.15408
chr9	35490001	RUSC2	5.92104e-14	9.147	9.147
chr17	83199001		9.032e-21	9.14418	9.14418
chr16	11001		2.66707e-07	9.14381	9.14381
chrX	72713001		0.000996159	9.11992	9.11992
chr9	446001	DOCK8	0.000130538	9.11845	9.11845
chr8	22275001	SLC39A14	6.23026e-27	-9.11292	9.11292
chr1	224930001		0.000217461	9.1109	9.1109
chr2	9739001	YWHAQ	0.00610899	9.10003	9.10003
chr19	43774001	PSG9	7.87335e-12	9.08537	9.08537
chr5	133583001	CDKL3	2.07312e-05	-9.07635	9.07635
chr14	105170001	INF2	3.20936e-06	9.07338	9.07338
chr15	99005001	FAM169B	0.00266883	-9.06845	9.06845
chr11	132792001	OPCML	1.25571e-05	9.0655	9.0655
chr19	513001	TPGS1	1.18951e-07	9.03646	9.03646
chr2	109224001	LIMS1	0.000819384	9.01907	9.01907
chr11	119348001	USP2-AS1	2.86111e-05	-9.01716	9.01716
chr12	9065001	PHC1	0.00710277	9.00792	9.00792
chr11	68649001		0.00245225	9.00061	9.00061
chr14	104752001		1.20795e-17	-8.98476	8.98476
chr11	126358001	KIRREL3	4.84797e-05	8.97014	8.97014
chr11	64187001	NULL	8.3213e-06	8.96653	8.96653
chr14	59444001		4.22202e-05	8.96382	8.96382
chr11	10901001		1.22879e-05	-8.96042	8.96042
chr13	64694001		1.43608e-06	8.95501	8.95501
chr12	117102001		3.82233e-07	8.94053	8.94053
chr6	27214001	PRSS16	1.58339e-05	8.9332	8.9332
chr18	14382001		2.23645e-10	8.92634	8.92634
chr16	689001		3.75031e-05	8.91985	8.91985
chr1	151131001	TNFAIP8L2;TNFAIP8L2-SCNM1;NULL	1.62784e-15	-8.9087	8.9087
chr16	81815001	PLCG2	0.00123981	-8.90181	8.90181
chr19	2529001	GNG7	2.40766e-06	8.8748	8.8748
chr9	133701001	ABL1	1.51986e-21	8.87443	8.87443
chr7	131692001		0.000582485	8.85173	8.85173
chr10	43906001	HNRNPF	0.000196269	8.8416	8.8416
chr9	127720001	SCAI	2.91721e-07	8.83891	8.83891
chr2	130252001		1.7391e-09	8.78285	8.78285
chr19	41416001	CYP2A7	3.22581e-07	8.76881	8.76881
chr4	7125001		2.08133e-09	8.75674	8.75674
chr17	32183001	ASIC2	0.00656204	-8.75671	8.75671
chr5	88540001		0.00476518	8.72825	8.72825
chr17	81665001		6.0972e-09	8.72467	8.72467
chr1	8329001		3.47754e-08	8.69938	8.69938
chr4	42401001	SHISA3	1.41421e-05	8.69627	8.69627
chr9	81508001		4.92678e-09	8.68178	8.68178
chr5	180859001		1.76753e-07	8.67718	8.67718
chr1	1586001	CDK11B	1.69647e-06	8.67576	8.67576
chr4	184250001		6.07798e-08	-8.66997	8.66997
chr15	54677001	UNC13C	1.13626e-12	8.66931	8.66931
chr11	69056001		7.29372e-06	-8.66314	8.66314
chr13	114166001	TMCO3	0.00385456	-8.64947	8.64947
chr16	68312001	SLC7A6	0.000103561	-8.64482	8.64482
chr3	183885001	DVL3	1.45769e-06	8.62234	8.62234
chr7	925001	GET4	4.27936e-09	8.6068	8.6068
chr19	1967001	CSNK1G2	1.42954e-17	8.6035	8.6035
chr5	170503001	RANBP17	0.00034256	8.60024	8.60024
chr11	64887001		0.00156915	8.5959	8.5959
chr19	47849001		0.000371736	8.59335	8.59335
chr8	141566001	AGO2	0.00201253	8.5916	8.5916
chrY	10175001		8.57347e-07	8.58626	8.58626
chr10	35608001	CCNY	2.05502e-07	-8.58554	8.58554
chr12	131003001	RIMBP2	1.65093e-06	8.58462	8.58462
chr2	1727001	PXDN	0.00530023	8.55596	8.55596
chr16	70613001	IL34	7.81777e-05	8.55237	8.55237
chr15	72630001	NULL;CELF6	0.00166091	8.54629	8.54629
chr9	41645001		1.6006e-12	8.54614	8.54614
chr7	44284001	CAMK2B	0.00162825	8.54375	8.54375
chr17	30814001	CDK5R1;NULL	2.03973e-06	8.54295	8.54295
chr18	79532001		1.20547e-12	8.53755	8.53755
chr4	24640001		2.72434e-06	8.53662	8.53662
chr17	81056001		7.93657e-08	-8.53014	8.53014
chr2	127664001		6.83347e-07	8.52652	8.52652
chr1	47907001		0.00117076	8.52025	8.52025
chrX	20142001		7.23676e-09	-8.49252	8.49252
chr17	4810001		3.24868e-05	8.48723	8.48723
chr12	121790001		1.52417e-13	8.48318	8.48318
chr5	149780001		0.0438815	8.47832	8.47832
chr15	39976001	FSIP1	0.000243822	-8.47777	8.47777
chr16	88599001	ZFPM1	6.64287e-05	8.46497	8.46497
chr4	12540001		7.17486e-10	8.45681	8.45681
chr6	27555001		0.000100222	-8.45101	8.45101
chr20	30281001	BCL2L1	2.75417e-18	8.44999	8.44999
chr4	24681001		0.00309359	8.44806	8.44806
chr1	2883001		6.66369e-08	8.44345	8.44345
chr19	21484001	ZNF708	0.00161871	8.43311	8.43311
chr2	230991001		3.27646e-16	8.43075	8.43075
chr2	202036001	CFLAR	4.60809e-13	-8.43064	8.43064
chr12	66804001	GRIP1	0.00842598	8.43014	8.43014
chr10	104298001	SUFU	0.000161885	8.42576	8.42576
chr7	7304001		8.93869e-07	8.39428	8.39428
chr9	135927001	GTF3C5	4.9408e-05	-8.39139	8.39139
chr8	97259001	MTERF3	4.75665e-06	-8.38312	8.38312
chr8	123073001	NULL	0.00010086	8.37797	8.37797
chr10	127317001	TEX36	1.24704e-05	8.36721	8.36721
chr12	124517001		3.29864e-05	8.34104	8.34104
chr2	20215001		6.49489e-06	8.31536	8.31536
chr19	1214001	STK11	1.21051e-09	8.31255	8.31255
chr4	6673001		3.71271e-08	8.30505	8.30505
chr2	237156001	ASB18	5.01807e-15	8.30034	8.30034
chr9	132461001	PRRX2	1.16773e-10	-8.29788	8.29788
chr2	43769001	THADA	8.69117e-09	-8.29046	8.29046
chr21	43740001		2.13006e-13	8.28273	8.28273
chr11	17764001	KCNC1	0.00455627	8.28	8.28
chr19	56664001	ZNF444	7.14392e-226	-8.25212	8.25212
chr2	138901001		6.89953e-08	8.2374	8.2374
chr20	30894001	KIF3B	6.48472e-28	8.22272	8.22272
chr10	29132001		0.00318549	8.22199	8.22199
chr19	49129001	SPHK2	1.17973e-06	-8.21607	8.21607
chr10	132098001		6.93241e-05	-8.21407	8.21407
chr7	129915001	CPA2	6.65423e-05	8.21245	8.21245
chr6	27561001	NULL	7.43173e-06	-8.20829	8.20829
chr16	85382001		3.78609e-05	8.18503	8.18503
chr22	49771001		3.17552e-09	-8.17747	8.17747
chr10	132517001		4.17253e-06	8.17648	8.17648
chr15	100340001	DNM1P46;NULL	6.07794e-09	8.16735	8.16735
chr18	50654001	DCC	0.000355073	8.16699	8.16699
chr1	7236001	CAMTA1	0.0017948	8.16514	8.16514
chr4	18982001		8.8992e-07	-8.15858	8.15858
chr12	131216001		3.35603e-05	-8.15375	8.15375
chr16	70702001	MTSS2	0.00402906	8.15248	8.15248
chr7	30984001		0.00163446	8.15115	8.15115
chr21	6093001		1.14382e-09	-8.13027	8.13027
chr14	82642001		9.11203e-08	-8.12454	8.12454
chr17	77047001		2.75913e-07	8.12351	8.12351
chr4	154117001	TRIM2	0.000599663	8.12151	8.12151
chr11	67993001		8.3322e-08	8.11303	8.11303
chr1	939001		0.00177507	-8.11096	8.11096
chr7	101733001	CUX1	0.000302042	-8.10663	8.10663
chr7	136115001		0.00133276	8.09092	8.09092
chr17	51594001		6.05031e-13	8.09006	8.09006
chr11	120788001	GRIK4	0.00238442	8.0872	8.0872
chr19	3914001	ATCAY	0.00378723	8.08044	8.08044
chr17	72569001		2.84442e-06	8.07488	8.07488
chr1	109896001	SORT1	1.94181e-05	8.06558	8.06558
chr3	134326001	KY	0.0100413	8.0443	8.0443
chr8	32647001		0.0377759	8.03973	8.03973
chr8	142301001		6.41375e-06	8.03852	8.03852
chr9	122843001		3.26923e-06	8.02302	8.02302
chr10	116610001	FAM160B1	1.87054e-08	8.01426	8.01426
chr12	9814001		5.37117e-23	8.00929	8.00929
chr11	114609001		2.75502e-18	8.00485	8.00485
chr1	69312001		6.6954e-09	8.00255	8.00255
chr15	43132001	TTBK2	1.82939e-05	8.00043	8.00043
chr8	142476001	MROH5	1.11658e-06	7.99653	7.99653
chr22	44703001	SHISAL1	0.0141393	7.99305	7.99305
chr16	87571001		0.00835318	-7.98163	7.98163
chr17	18975001		1.92407e-05	-7.98015	7.98015
chr1	1251001	INTS11	4.36694e-07	-7.97052	7.97052
chr19	22517001		5.81187e-16	-7.95603	7.95603
chr1	217090001	ESRRG	2.35884e-08	7.95482	7.95482
chrX	153598001		2.38444e-09	7.94935	7.94935
chr2	11129001		0.0015872	-7.94531	7.94531
chr12	55648001		0.00455289	-7.94135	7.94135
chr14	59869001		2.48884e-08	7.93681	7.93681
chr10	38403001	ZNF37A	3.78053e-06	-7.93568	7.93568
chr10	12373001		3.07819e-08	-7.93393	7.93393
chr6	158122001		1.92407e-05	7.9308	7.9308
chr9	88077001		1.1485e-06	7.92231	7.92231
chr16	2754001	KCTD5	0.0042513	-7.91936	7.91936
chr21	43478001		0.000539082	7.91707	7.91707
chr22	27436001		0.000498823	-7.91301	7.91301
chr1	149793001		6.67153e-15	7.90782	7.90782
chr16	344001	LUC7L;AXIN1	0.0150271	7.89474	7.89474
chr11	133918001		6.05448e-06	7.89203	7.89203
chrX	10111001	WWC3	2.20969e-06	7.89015	7.89015
chr22	44098001	EFCAB6	0.000382442	7.88545	7.88545
chr19	48061001		0.000139002	7.88215	7.88215
chr12	132173001		4.35679e-09	7.87672	7.87672
chr5	181104001		2.5375e-13	-7.85397	7.85397
chr7	28408001	CREB5	0.00515039	-7.85394	7.85394
chr2	240622001		2.79999e-05	7.84908	7.84908
chr10	124458001	C10orf120	0.00203675	7.84493	7.84493
chr14	20723001		4.54223e-12	7.84193	7.84193
chr1	52181001	OSBPL9	2.93576e-16	-7.83732	7.83732
chr15	26894001	GABRB3	3.43871e-09	7.83508	7.83508
chr15	42512001	TMEM87A	2.36347e-06	7.83445	7.83445
chr2	238380001		0.00361891	7.83215	7.83215
chr19	48196001	BICRA	3.78093e-17	7.82901	7.82901
chr12	6472001	SCNN1A	9.77973e-07	7.81687	7.81687
chr14	52799001		0.00053043	7.81077	7.81077
chr19	4329001	STAP2	5.00869e-11	-7.80075	7.80075
chr3	51392001	DOCK3	1.43298e-25	7.79552	7.79552
chr9	126644001	DENND1A	0.000260245	7.78811	7.78811
chr7	149787001		6.18651e-09	7.7845	7.7845
chr4	7322001	SORCS2	0.000136588	7.78305	7.78305
chr2	25092001	ADCY3	1.16197e-06	7.76978	7.76978
chr19	49933001	SLC17A7	0.00183833	-7.75824	7.75824
chr11	8057001	TUB	0.00246073	7.75688	7.75688
chr12	7966001	SLC2A14	0.00437842	7.75544	7.75544
chr5	44239001		0.00230098	7.74608	7.74608
chr7	158458001	NCAPG2	2.90642e-05	-7.7286	7.7286
chr7	4957001	MMD2	1.13524e-05	7.70703	7.70703
chr11	66335001	CTSF	8.7429e-08	-7.70643	7.70643
chr22	20205001		6.00966e-10	7.70611	7.70611
chr9	124125001	STOM	1.59021e-06	-7.7054	7.7054
chr20	40887001	PTPRT	0.000261085	7.69788	7.69788
chr7	55005001		2.88582e-05	7.69484	7.69484
chr21	43345001	C2CD2	2.3766e-15	-7.68642	7.68642
chr9	129394001	LMX1B	1.47508e-09	-7.67084	7.67084
chr1	10943001		0.000674398	7.66858	7.66858
chr2	186182001		2.09062e-05	-7.66744	7.66744
chr20	62064001	KCNQ2	1.75336e-07	7.66482	7.66482
chr11	116866001	SIK3	9.483e-06	-7.66195	7.66195
chr6	33959001		0.00476518	7.65711	7.65711
chr22	25236001	SGSM1	0.0023647	-7.64016	7.64016
chr10	5583001		0.000353093	7.63594	7.63594
chr3	196202001	RNF168	2.59013e-12	7.63469	7.63469
chr19	1465001	APC2;C19orf25	1.18086e-17	7.63028	7.63028
chr20	29319001		8.03894e-19	7.62636	7.62636
chr1	121006001		0.000191104	7.61953	7.61953
chr17	48830001	NULL	0.00752308	7.61538	7.61538
chr16	85360001		0.000283826	7.60822	7.60822
chr11	3151001	OSBPL5	5.7753e-05	7.60707	7.60707
chr19	2332001	SPPL2B	5.8507e-05	7.60514	7.60514
chr17	73481001	TMEM94	3.7752e-06	7.60283	7.60283
chr8	18061001		0.00032114	7.59838	7.59838
chr20	49935001		0.0258792	-7.59249	7.59249
chr20	51525001		0.00120502	7.57523	7.57523
chr14	104713001		2.3766e-15	7.57195	7.57195
chr12	57738001	R3HDM2;NULL	7.69188e-09	7.56058	7.56058
chr19	941001	ARID3A	1.43076e-18	7.55953	7.55953
chr20	57445001		6.36067e-09	7.55946	7.55946
chr2	197590001	CCDC150	9.1226e-05	7.55487	7.55487
chr2	10028001	TAF1B	3.23775e-05	-7.55419	7.55419
chr16	677001	RAB40C;NULL	1.39096e-24	7.54556	7.54556
chr11	1747001	MOB2	1.24622e-35	7.52169	7.52169
chr15	40583001	PLCB2	7.40224e-10	-7.5162	7.5162
chr16	1433001	UNKL	6.98226e-16	7.5121	7.5121
chr2	127293001		7.25282e-05	7.51092	7.51092
chr5	3101001		0.000294799	7.5067	7.5067
chr9	122226001		4.58152e-20	-7.50603	7.50603
chr2	192573001		0.0125885	7.5059	7.5059
chr17	20557001		8.09578e-18	-7.5041	7.5041
chr20	40844001	PTPRT	0.000279152	7.50399	7.50399
chr16	66366001		0.00417052	7.50326	7.50326
chr15	72462001	GRAMD2A	0.0151256	7.49941	7.49941
chr16	88774001	CTU2;RNF166	1.98586e-06	7.4969	7.4969
chr20	63010001		0.00432835	7.49517	7.49517
chr19	2624001	GNG7	0.0125467	7.48921	7.48921
chr17	83194001		3.02745e-06	7.48901	7.48901
chr3	186194001	LINC02052	3.18603e-05	-7.48124	7.48124
chr14	90802001		5.15733e-09	7.48023	7.48023
chr2	236793001	AGAP1	3.34922e-06	7.47715	7.47715
chrX	153982001		3.06207e-06	7.47507	7.47507
chr9	133488001	FUBP3	0.00096857	7.46842	7.46842
chr9	135966001		0.0120327	7.4658	7.4658
chr5	2149001		0.000121943	-7.46244	7.46244
chr19	7800001		6.24239e-08	-7.45916	7.45916
chr13	78586001	OBI1-AS1;LINC00446	6.96373e-06	7.45876	7.45876
chr17	80707001	FN3K	7.12785e-08	7.45746	7.45746
chr9	134397001	POMT1	0.00159517	7.44206	7.44206
chr19	12056001	ZNF700;ZNF763	0.000205439	-7.44053	7.44053
chr1	10917001		3.64278e-07	7.43642	7.43642
chr14	35370001		5.91327e-05	7.43603	7.43603
chr1	4668001		0.00260059	-7.43321	7.43321
chr10	132163001		0.00671178	7.43242	7.43242
chr15	101089001	PRKXP1	0.000500924	-7.42856	7.42856
chr13	23946001	SACS	1.48425e-07	7.42358	7.42358
chr11	8715001	DENND2B	3.65605e-06	7.42248	7.42248
chr21	38401001		0.0438345	7.41441	7.41441
chr19	14545001	PKN1	1.55469e-05	7.40371	7.40371
chr19	44848001	ZNF112	1.03197e-09	7.40301	7.40301
chr12	123457001	ABCB9;OGFOD2	0.00303101	-7.40232	7.40232
chr6	87039001		1.51753e-05	7.40011	7.40011
chr5	140854001	PCDHGA1;PCDHGA2;PCDHGA3;PCDHGB1;PCDHGA4;PCDHGB2;PCDHGA5;PCDHGB3;PCDHGA6;PCDHGA7;PCDHGB4;PCDHGA8;PCDHGB5;PCDHGA9;PCDHGB6;PCDHGA10;PCDHGB7;PCDHGA11;PCDHGA12;PCDHGC3	0.00677556	7.3988	7.3988
chr21	46296001		3.39587e-06	-7.39764	7.39764
chr9	114264001		0.000137677	7.39747	7.39747
chr16	28883001	SH2B1;NULL	2.84816e-05	7.39496	7.39496
chr13	110507001		0.00472632	7.38938	7.38938
chr15	98946001		0.00120506	7.38279	7.38279
chr22	46477001	MIRLET7BHG	4.37824e-05	-7.38011	7.38011
chr12	132430001		7.05993e-05	7.37675	7.37675
chr18	78679001		0.00134843	-7.37029	7.37029
chr7	1210001		6.16068e-05	7.36933	7.36933
chr11	89786001		2.90838e-07	7.3693	7.3693
chr7	5144001		2.56657e-08	7.3647	7.3647
chr7	98827001		0.00973279	7.36227	7.36227
chr17	80665001		0.000376222	7.36206	7.36206
chr11	8339001		2.51357e-05	7.35894	7.35894
chr17	73545001	LLGL2	0.0158475	7.35838	7.35838
chr18	23585001		0.0106764	-7.35477	7.35477
chr13	23945001	SACS	5.43898e-05	7.34686	7.34686
chr15	76191001	UBE2Q2	0.000108573	7.34567	7.34567
chr7	100107001		3.57304e-05	-7.33994	7.33994
chr19	47400001		6.58356e-06	7.33966	7.33966
chr9	91362001	MIR4289	0.000185312	7.33139	7.33139
chr19	39418001	SARS2	0.0244058	-7.33081	7.33081
chr20	30283001	BCL2L1	6.84877e-11	7.32602	7.32602
chr9	30199001		0.0122343	7.32157	7.32157
chr17	82122001		0.000929976	7.32138	7.32138
chr6	110828001		2.58512e-08	-7.31707	7.31707
chr16	1979001	NULL	4.80736e-09	-7.3157	7.3157
chr2	218328001	DIRC3	7.2047e-05	7.31536	7.31536
chr17	60079001	MED13	3.76671e-06	-7.31156	7.31156
chr11	2287001		0.0164462	-7.30384	7.30384
chr9	137271001	RXRA;MIR4669	3.36007e-05	7.30073	7.30073
chr4	131975001		4.00134e-12	-7.29655	7.29655
chr22	44669001	SHISAL1	4.6813e-08	7.29102	7.29102
chr3	4869001	ITPR1	0.0267822	7.29033	7.29033
chr22	20635001	NULL	0.00284412	7.28643	7.28643
chr19	50458001	SIGLEC11	4.71273e-17	7.28545	7.28545
chr1	5840001		4.49724e-09	7.28475	7.28475
chr3	129961001	COL6A4P2	0.00329708	7.28404	7.28404
chr2	73072001		6.78943e-05	-7.28247	7.28247
chr7	4926001		8.02267e-06	7.28029	7.28029
chr9	127906001	SCAI	0.000112453	7.27766	7.27766
chr1	44738001	ERI3	5.92104e-14	-7.27695	7.27695
chr14	104187001	ZFYVE21	1.59543e-05	7.27556	7.27556
chr10	103660001	ARMH3	8.69894e-07	7.27186	7.27186
chr22	20423001	PI4KAP1	0.000297833	7.26674	7.26674
chr12	122006001	KDM2B	0.000176652	-7.26659	7.26659
chr19	40574001		0.00717492	-7.2614	7.2614
chr16	1488001	CCDC154	4.64444e-09	7.26099	7.26099
chr14	42023001		0.000811434	-7.25746	7.25746
chr1	44595001	KLF17	2.96167e-05	-7.25572	7.25572
chr9	113062001		2.06326e-07	7.24713	7.24713
chr17	17847001	TOM1L2	5.3475e-05	7.24433	7.24433
chr7	50350001	IKZF1	8.96127e-05	-7.23411	7.23411
chr12	116482001	MED13L	3.39594e-05	7.23245	7.23245
chr17	6238001		0.00219291	-7.23104	7.23104
chr17	31888001	ASIC2;NULL	0.000330157	7.22766	7.22766
chr2	107368001		6.98784e-05	7.21712	7.21712
chr13	49868001		8.48016e-05	7.21704	7.21704
chr12	47946001		0.000153584	7.2101	7.2101
chr1	7827001	CAMTA1	1.36435e-06	7.20456	7.20456
chr10	97366001	ALDH18A1	1.44791e-06	7.20422	7.20422
chr5	180618001	NULL	2.43836e-07	-7.19922	7.19922
chr3	75491001		5.22077e-09	7.1959	7.1959
chr6	40713001		0.000306297	-7.19204	7.19204
chr7	1227001		2.28702e-06	-7.18449	7.18449
chr5	138513001	SIL1	0.00128158	-7.18193	7.18193
chr7	44565001	NPC1L1	0.0110701	7.17964	7.17964
chr6	170271001		5.69857e-10	7.17354	7.17354
chr19	11191001		0.000162	7.16854	7.16854
chr8	11617001	GATA4;NULL	0.00578357	7.16819	7.16819
chr21	45556001	GATD3A	1.27514e-10	-7.16374	7.16374
chr19	4954001	UHRF1	1.83167e-09	-7.1596	7.1596
chr15	98394001	LINC00923	0.000387029	7.15757	7.15757
chr14	97703001		0.00450235	-7.15558	7.15558
chr10	37651001		2.59528e-06	7.15512	7.15512
chr1	22429001		8.63256e-06	-7.15426	7.15426
chr15	84979001	NULL	0.0258804	7.15395	7.15395
chr4	188802001		0.0238979	-7.15121	7.15121
chr1	234356001	SLC35F3	2.72271e-07	-7.14832	7.14832
chr18	79825001		0.0134402	7.14719	7.14719
chr19	911001	R3HDM4	9.7837e-08	7.14556	7.14556
chr2	219699001		0.00060718	7.13409	7.13409
chr3	36945001	TRANK1	8.29271e-06	7.13396	7.13396
chr6	109894001	AK9	0.0100362	7.12545	7.12545
chr19	38315001	LOC644554;LOC100631378	0.00372424	-7.11892	7.11892
chr19	1423001	DAZAP1	2.12367e-05	7.11607	7.11607
chr1	156757001	PRCC	2.34444e-08	7.11526	7.11526
chr18	74226001		3.09277e-05	7.11287	7.11287
chr19	1088001	POLR2E	9.59394e-10	7.11213	7.11213
chr20	5750001	SHLD1	0.00125289	-7.10766	7.10766
chr8	22562001		6.85788e-06	7.10612	7.10612
chr8	143934001		1.40522e-17	7.09829	7.09829
chr13	31352001		7.89092e-06	7.09306	7.09306
chr1	211470001	RCOR3	0.000731594	7.08652	7.08652
chr3	49539001	DAG1	8.29791e-06	7.08361	7.08361
chr22	28009001		1.35466e-05	7.07903	7.07903
chr3	163500001		4.41582e-06	-7.07807	7.07807
chr13	76139001	UCHL3	0.000219636	7.07511	7.07511
chr19	36574001	WDR62	0.00667138	-7.07014	7.07014
chr20	62561001		4.754e-17	7.06894	7.06894
chr16	87345001	C16orf95	0.000908158	7.06796	7.06796
chr7	154895001		0.0013524	-7.06476	7.06476
chr3	192063001	FGF12	0.0115656	-7.06451	7.06451
chr8	22572001	PEBP4	2.3461e-05	7.06361	7.06361
chr10	95230001	MYOF	6.69771e-06	7.06336	7.06336
chr10	1244001	ADARB2	4.29539e-11	7.06194	7.06194
chr7	156040001		3.03101e-19	7.05497	7.05497
chr3	179465001	USP13	0.000403051	7.05454	7.05454
chr12	115570001		7.18796e-06	7.04895	7.04895
chr2	94871001		1.78501e-05	7.04741	7.04741
chr22	22117001	MAPK1	4.2291e-06	7.04692	7.04692
chr9	126482001	DENND1A	1.14975e-09	7.04426	7.04426
chr18	46665001	DYM	2.51809e-05	7.03005	7.03005
chr3	11224001	HRH1	1.93777e-05	7.02732	7.02732
chr19	5205001	PTPRS	0.000346141	7.02347	7.02347
chr1	115479001	SYCP1	2.09936e-06	7.02181	7.02181
chr3	53169001		0.0238979	7.01783	7.01783
chr9	32956001		2.51879e-12	7.01112	7.01112
chr17	4585001	PELP1	2.93968e-12	7.00763	7.00763
chr7	55448001	LANCL2	0.00571699	7.00743	7.00743
chr13	25095001		1.77177e-09	-7.00713	7.00713
chr2	128277001	IWS1	0.0023521	7.00706	7.00706
chr7	73769001	CLIP2	1.34649e-13	7.0048	7.0048
chr13	113802001	F10	0.0366947	-6.99458	6.99458
chr1	4600001		9.55231e-13	6.99166	6.99166
chr9	111795001	TMEM245	3.97301e-06	6.99062	6.99062
chr20	47415001	PREX1	0.00140815	6.9901	6.9901
chr2	236567001	AGAP1	5.02903e-06	-6.98398	6.98398
chr4	117384001		9.20104e-07	6.98345	6.98345
chr17	2076001	SMG6	0.00914163	6.98329	6.98329
chr7	157284001		6.85929e-05	-6.98271	6.98271
chr19	14266001	LOC100507373;ADGRL1	0.00143629	6.98019	6.98019
chr14	101151001		3.44156e-10	6.97641	6.97641
chr11	18455001	LDHC	1.90693e-07	6.97602	6.97602
chr17	47848001	FAM117A	5.34409e-17	-6.97508	6.97508
chr19	448001	SHC2	2.23645e-10	6.97483	6.97483
chr6	24910001	RIPOR2	0.019799	6.97475	6.97475
chr2	234978001	SPP2	0.00364445	6.97034	6.97034
chr21	44628001		5.51693e-05	6.96279	6.96279
chr6	43222001	TTBK1	1.00155e-07	6.9567	6.9567
chr9	117349001	ATP6V1G1	0.00416967	6.95562	6.95562
chr11	57717001		0.00713611	6.95447	6.95447
chr11	3083001		0.000243278	6.94567	6.94567
chr3	72823001	SHQ1	7.43174e-14	-6.94299	6.94299
chr16	75506001		4.10034e-06	6.94069	6.94069
chr5	2038001		7.12826e-05	6.93557	6.93557
chr17	57283001	PRR11	0.000129769	6.93083	6.93083
chr19	664001	RNF126	0.00591381	6.92705	6.92705
chr19	55313001	KIR2DS4;KIR2DL4;KIR3DL1;NULL	6.00966e-10	6.92668	6.92668
chr15	93047001		0.000595357	6.92363	6.92363
chr1	16146001		0.00797675	6.91833	6.91833
chr1	179293001	SOAT1	1.67302e-07	-6.91172	6.91172
chr13	19382001	NULL	1.52678e-07	6.91041	6.91041
chr11	128919001	ARHGAP32	0.0247894	6.90608	6.90608
chr13	112579001		4.03786e-09	-6.90452	6.90452
chr1	203625001	ATP2B4	0.000525075	6.90345	6.90345
chr22	24593001		3.12255e-06	-6.90011	6.90011
chr13	20476001		0.00410822	6.89226	6.89226
chr2	161507001		1.69678e-13	6.88802	6.88802
chr20	2709001	EBF4	0.0341365	6.88743	6.88743
chr8	21210001		3.35929e-07	6.88021	6.88021
chr3	12903001	NULL	0.00314218	6.88008	6.88008
chr1	158149001	CD1D	0.000957856	6.87745	6.87745
chr7	158712001	WDR60	0.00132291	6.87699	6.87699
chr11	2199001		9.61246e-05	6.87438	6.87438
chr8	138755001		4.92678e-09	-6.87059	6.87059
chr9	113918001		6.41878e-07	6.86524	6.86524
chr17	22145001		0.0191793	6.86305	6.86305
chr10	131744001	EBF3	0.00535536	6.851	6.851
chr8	39088001	ADAM32	0.0343474	6.84084	6.84084
chr7	158318001	PTPRN2	3.45213e-07	6.83978	6.83978
chr22	49568001		0.00221219	-6.83966	6.83966
chr1	77681001	PIGK	1.64427e-08	-6.83822	6.83822
chr3	192571001	MB21D2	8.44071e-10	-6.83529	6.83529
chr7	1181001		0.000182978	-6.83441	6.83441
chr9	6412001	UHRF2	3.49164e-08	-6.83094	6.83094
chr1	4027001		6.41375e-06	6.82874	6.82874
chr1	247518001		5.02315e-16	6.82752	6.82752
chr2	230849001	FBXO36	0.000672287	6.82726	6.82726
chr17	10317001	NULL;MYH8	0.0124254	-6.81966	6.81966
chr17	7612001	EFNB3	0.00283814	6.81903	6.81903
chr6	11154001		0.00680543	6.81514	6.81514
chr17	30825001	MYO1D	0.00106497	6.80986	6.80986
chr19	51702001		0.0481595	6.80966	6.80966
chr1	26408001		0.000483196	6.80603	6.80603
chr17	7211001	EIF5A	0.00100714	6.80581	6.80581
chr11	70222001	PPFIA1;NULL	2.44179e-05	6.79877	6.79877
chr17	13591001		0.00582802	-6.79846	6.79846
chr9	91840001		0.000874333	-6.79581	6.79581
chr16	12544001	SNX29	7.80852e-09	6.79512	6.79512
chr7	21944001	CDCA7L	0.0058405	6.79169	6.79169
chr20	63519001		8.18337e-05	6.78874	6.78874
chr5	180361001	BTNL8	0.00899271	-6.78117	6.78117
chr11	64926001		1.07198e-05	6.78001	6.78001
chr15	100132001	MEF2A	4.51525e-05	6.77902	6.77902
chr16	86405001		0.0008484	6.77628	6.77628
chr16	1431001	UNKL	1.43417e-05	6.77413	6.77413
chr8	19679001	INTS10	0.0210134	6.77398	6.77398
chr12	6232001	VWF	0.00028147	6.76858	6.76858
chr14	19796001		0.00324285	6.7677	6.7677
chr3	13041001	IQSEC1	0.000330157	-6.76512	6.76512
chr15	66936001	NULL	6.59001e-06	6.76426	6.76426
chr4	10483001		3.63819e-07	-6.76216	6.76216
chr12	53219001	KRT79	2.47365e-05	6.76155	6.76155
chr10	124289001		0.0135871	6.75152	6.75152
chr20	34863001		1.59021e-06	6.75104	6.75104
chr16	1028001	LMF1	1.96588e-23	6.74666	6.74666
chr11	133047001	OPCML	0.00153176	6.74649	6.74649
chr12	188001	IQSEC3	2.03358e-06	-6.746	6.746
chr1	112711001		0.0108222	-6.74437	6.74437
chr16	9738001		0.000476563	6.74372	6.74372
chr20	35542001	SAMHD1	0.000690562	6.74345	6.74345
chr19	19618001	GATAD2A	3.97729e-08	-6.73909	6.73909
chr16	789001	CIAO3	2.07733e-09	-6.73905	6.73905
chr20	48368001		2.10508e-10	6.7335	6.7335
chr17	42306001		0.000512796	-6.7301	6.7301
chr7	3089001		7.64548e-06	6.72977	6.72977
chr7	1848001		9.17135e-12	6.72951	6.72951
chr6	56433001	DST	0.000110734	-6.72582	6.72582
chr1	153515001	S100A5	0.00679637	6.72502	6.72502
chr20	30814001	POFUT1	9.92146e-07	6.72477	6.72477
chr18	8786001	MTCL1	3.48826e-07	6.7236	6.7236
chr16	1232001		2.51879e-12	6.7226	6.7226
chr21	44845001	SIK1	3.94273e-06	-6.72106	6.72106
chr20	19543001	SLC24A3	0.0233996	6.7188	6.7188
chr5	141388001	GNPDA1	0.00802521	-6.71581	6.71581
chr21	43194001		0.00491697	6.71533	6.71533
chr4	80198001	LINC01088	0.000785828	-6.71359	6.71359
chr5	669001	TPPP	1.76628e-10	6.70507	6.70507
chr17	77472001	RBFOX3	0.00124309	6.70162	6.70162
chr17	78646001	RPTOR	0.0138017	6.69568	6.69568
chr2	10022001	TAF1B	1.06712e-08	-6.69369	6.69369
chr16	3012001	KREMEN2	5.57503e-05	6.69332	6.69332
chr22	23554001	BCR	1.67417e-09	-6.69219	6.69219
chr21	45256001		2.97884e-08	6.68886	6.68886
chr16	737001	WDR24	1.5572e-08	6.6888	6.6888
chr1	1293001	MXRA8	8.15658e-07	-6.68782	6.68782
chr2	74130001	ACTG2	0.0026638	6.68579	6.68579
chr5	112978001		0.00179141	-6.68313	6.68313
chr7	3185001		0.000203556	-6.68035	6.68035
chr14	24331001		5.01999e-06	-6.67513	6.67513
chr9	100243001	TDRD7	1.09869e-06	-6.67311	6.67311
chr11	1786001	MOB2;CTSD	0.014004	6.67106	6.67106
chr15	64802001	ZNF609	5.96897e-05	6.6694	6.6694
chr22	38681001		0.00724338	6.66837	6.66837
chr1	205686001	NUCKS1	0.00270913	6.66506	6.66506
chr11	1877001	LSP1	0.0190867	6.66273	6.66273
chr6	10536001	GCNT2	0.00794648	6.66023	6.66023
chr7	149815001		2.33211e-06	6.65802	6.65802
chr17	83205001		1.54085e-08	6.65732	6.65732
chrX	37906001	SYTL5	0.00155488	6.6563	6.6563
chr12	3130001	TEAD4	0.00189682	6.65253	6.65253
chr8	143279001	LINC00051	3.82021e-08	-6.64854	6.64854
chr8	94638001	LINC00535	4.28072e-05	6.6481	6.6481
chr3	50346001	HYAL1	0.00260627	6.64694	6.64694
chr19	13234001		0.000258133	6.64422	6.64422
chr1	161165001	ADAMTS4	0.0105843	-6.64305	6.64305
chr11	64286001		7.02606e-05	6.63719	6.63719
chr12	453001	KDM5A	9.16628e-11	-6.6273	6.6273
chr2	128443001		0.0126776	6.62696	6.62696
chr22	32043001	PISD	0.0232246	6.62579	6.62579
chr12	132327001	MMP17	0.000369408	6.62562	6.62562
chr5	3300001		0.000121924	-6.62336	6.62336
chr16	2295001	ECI1	1.98803e-06	-6.62289	6.62289
chr16	32726001		3.44388e-05	-6.62219	6.62219
chr17	82584001		4.21407e-05	6.61533	6.61533
chr1	167461001	CD247	5.66594e-05	6.61533	6.61533
chr1	31716001		0.026858	6.61123	6.61123
chrX	7192001	STS	2.35138e-05	6.61098	6.61098
chr1	44103001		8.86857e-14	-6.61021	6.61021
chr6	9773001	NULL	5.35564e-05	6.60654	6.60654
chr6	159694001		0.0318704	6.60424	6.60424
chr8	42195001	POLB	1.28532e-05	6.5988	6.5988
chr16	3091001		0.0303285	6.59834	6.59834
chr19	4648001	TNFAIP8L1	0.0230695	6.59656	6.59656
chr6	166782001	MPC1	0.0030685	6.5901	6.5901
chr4	140642001	MGST2;MAML3	0.00369668	6.58761	6.58761
chr8	385001	FBXO25	0.00496123	6.58576	6.58576
chr3	128676001	KIAA1257;NULL	5.88496e-08	6.58516	6.58516
chr1	16759001	SPATA21	1.31779e-06	6.58292	6.58292
chr22	50273001	ZBED4	0.00821553	6.58268	6.58268
chr15	26831001	GABRB3	6.50051e-09	-6.58055	6.58055
chr6	107126001		4.67877e-06	-6.57507	6.57507
chr16	5524001	NULL	0.00300672	6.57448	6.57448
chr2	209425001	PTH2R	0.00832641	6.57267	6.57267
chr16	1453001	UNKL	8.14389e-20	-6.56973	6.56973
chr8	96343001	C8orf37-AS1	3.51954e-05	-6.56937	6.56937
chr5	79286001	MTX3;NULL	0.026872	6.56862	6.56862
chr8	94950001		6.64639e-07	6.5682	6.5682
chr6	73299001		3.14444e-05	6.56697	6.56697
chr7	44963001		8.05882e-07	6.56627	6.56627
chr11	2411001	CD81	0.0017948	6.56438	6.56438
chr2	190761001		0.00649041	6.56178	6.56178
chr4	1019001	FGFRL1	2.85422e-05	-6.5616	6.5616
chr18	30419001		0.000377531	6.56076	6.56076
chr3	101965001	ZPLD1	0.00456732	-6.55773	6.55773
chr4	646001	PDE6B	3.78082e-09	-6.55691	6.55691
chr19	43344001	PSG3;PSG1;PSG10P	0.00127176	6.55141	6.55141
chr16	85381001		0.0205738	6.54889	6.54889
chr16	86910001		0.00725385	6.54095	6.54095
chr22	49488001		0.000332106	-6.53631	6.53631
chr8	143227001		0.00280797	6.53416	6.53416
chr16	88101001	BANP	2.97989e-13	6.53376	6.53376
chr8	41736001	ANK1	0.0380044	-6.52655	6.52655
chr3	54088001		9.11988e-21	-6.52564	6.52564
chr1	57623001	DAB1	0.00496846	6.52169	6.52169
chr8	33575001		0.0176199	-6.52063	6.52063
chr9	111660001	ELP1	0.00478809	-6.51843	6.51843
chr17	79485001		9.01694e-06	6.515	6.515
chr16	8713001		6.72008e-05	6.50752	6.50752
chr17	21842001		3.9921e-07	6.50733	6.50733
chr1	179827001	TOR1AIP2	0.00503645	6.50594	6.50594
chr19	56106001	FIZ1	0.00430896	6.50562	6.50562
chr1	236523001		6.7457e-09	-6.5056	6.5056
chr21	45411001		6.86924e-10	6.50484	6.50484
chr2	233823001	NGEF	0.023403	6.49778	6.49778
chr7	82559001	PCLO	0.0359473	6.49739	6.49739
chr1	1701001		9.35335e-08	-6.49351	6.49351
chr9	135247001		3.17716e-10	6.49004	6.49004
chr10	133446001		3.86405e-12	6.48545	6.48545
chr15	78177001		0.000450257	6.48506	6.48506
chr7	151304001	PRKAG2	7.01102e-07	-6.47995	6.47995
chr19	6057001	RFX2	0.00027731	6.47945	6.47945
chr2	241088001		0.000541819	-6.47823	6.47823
chr11	133919001		2.01992e-22	6.47573	6.47573
chr9	96701001		3.0627e-06	-6.47326	6.47326
chr4	1311001	MAEA	0.0042627	-6.46546	6.46546
chr17	76923001		1.28859e-08	-6.46483	6.46483
chr10	123274001	FGFR2	0.000898607	6.4574	6.4574
chr22	32204001	DEPDC5	0.0108985	-6.45685	6.45685
chr8	123166001		3.78609e-05	6.45229	6.45229
chr11	70087001		0.00121214	6.44923	6.44923
chr14	42351001	LRFN5	0.000362292	-6.4455	6.4455
chr14	104275001	PPP1R13B	1.32322e-10	6.43876	6.43876
chr14	73571001	RBM25	1.72199e-05	6.43832	6.43832
chr12	16663001		0.000359764	6.4365	6.4365
chr15	25726001		0.024344	6.43445	6.43445
chr11	47829001	NUP160	2.08895e-09	6.434	6.434
chr17	78881001	RPTOR	5.54782e-05	6.43123	6.43123
chr9	122227001		1.31699e-12	-6.42602	6.42602
chr4	8202001	SH3TC1	0.0213692	6.42577	6.42577
chr1	148011001	NBPF8;LINC01138;NBPF14	1.9879e-05	6.42289	6.42289
chr10	68843001		2.0573e-13	-6.42104	6.42104
chr3	32283001	CMTM8	0.0301366	6.42032	6.42032
chr5	114053001	NULL	0.00948338	6.42022	6.42022
chr12	130633001		8.93869e-07	-6.4188	6.4188
chr15	100339001	NULL	0.00673332	6.41433	6.41433
chr19	12873001		7.23001e-15	6.41016	6.41016
chr15	101653001		0.000115151	6.41015	6.41015
chr19	38683001	SIPA1L3;NULL	0.00175014	6.40845	6.40845
chr3	170002001	PRKCI	0.037518	6.40173	6.40173
chr3	101687001	LINC02085	0.00685196	-6.39951	6.39951
chr2	89977001	NULL	1.30927e-06	6.39729	6.39729
chr1	1918001	CFAP74	3.25016e-05	-6.39622	6.39622
chr5	173671001		0.00243025	6.39222	6.39222
chr19	35077001		0.0176853	-6.39096	6.39096
chr2	130251001		1.72755e-05	6.3883	6.3883
chr11	18108001	SAAL1	0.0101779	6.38683	6.38683
chr11	397001	PKP3	1.41802e-13	6.38542	6.38542
chr19	12699001	ZNF490	0.0110454	6.38328	6.38328
chr1	21538001		3.61217e-05	-6.38046	6.38046
chr22	38176001		0.000355601	6.37918	6.37918
chr17	40072001	ACLY	1.9879e-05	6.37827	6.37827
chr2	72130001		0.00962459	6.37167	6.37167
chr20	30813001	POFUT1	6.38633e-07	6.3691	6.3691
chr6	97114001		0.0233842	6.36895	6.36895
chr19	11180001		0.000331471	6.36835	6.36835
chr22	27124001		4.98096e-10	6.3661	6.3661
chr22	48137001	NULL	0.000697088	-6.36587	6.36587
chr4	112286001		0.000272625	6.35889	6.35889
chr11	1926001		0.000330298	6.35835	6.35835
chr19	9860001		0.0105312	6.35463	6.35463
chr21	45540001	PWP2	0.00671178	6.35282	6.35282
chr11	129896001		5.76927e-05	-6.35229	6.35229
chr14	100695001		1.12681e-05	6.35218	6.35218
chr19	50230001		1.4731e-09	-6.35128	6.35128
chr22	49599001		0.0206769	6.35109	6.35109
chr5	178377001	ZNF454	6.31505e-07	6.33803	6.33803
chr16	886001		0.00645978	6.33345	6.33345
chr8	133238001	KCNQ3	0.00320657	6.3318	6.3318
chr17	77495001	RBFOX3	6.58356e-06	-6.32998	6.32998
chr5	141945001		0.0404296	-6.32426	6.32426
chr11	133387001	OPCML	0.0256435	6.32293	6.32293
chr15	71366001		6.61434e-06	6.31913	6.31913
chr7	158996001		2.86263e-08	6.31861	6.31861
chr4	163793001		0.00618519	-6.31373	6.31373
chr17	75881001	LINC01973	4.3605e-06	6.31246	6.31246
chr15	40525001	PAK6	2.14578e-15	6.30833	6.30833
chr19	958001	ARID3A	0.000123592	-6.30687	6.30687
chr13	58782001		1.67662e-07	-6.30669	6.30669
chr11	68735001		0.00744495	6.30563	6.30563
chr1	24897001	NCMAP	0.0101588	6.30518	6.30518
chr10	128149001	C10orf90	7.89092e-06	6.30393	6.30393
chr18	78813001		0.00195337	6.30319	6.30319
chr9	132239001		5.56931e-07	6.30198	6.30198
chr17	21844001		1.82923e-05	6.29941	6.29941
chr16	21507001	NULL;SMG1P3	0.00275127	6.29764	6.29764
chr17	79271001		5.4291e-07	6.29414	6.29414
chr9	114452001	SHOC1	0.000100535	6.29309	6.29309
chr16	88382001		2.3203e-07	6.29133	6.29133
chr1	109300001	STXBP3	0.0100708	6.28854	6.28854
chr18	48771001		6.60112e-06	6.28817	6.28817
chr2	25582001		0.0182462	6.28784	6.28784
chr19	1170001	SBNO2	9.95561e-11	-6.28657	6.28657
chr17	4902001	KIF1C;INCA1	0.00165073	6.28303	6.28303
chrX	81811001		0.0142533	6.28283	6.28283
chr11	3228001		9.61006e-08	6.28282	6.28282
chr9	133709001	ABL1	4.18581e-06	6.28088	6.28088
chr10	131178001		0.000761676	-6.28049	6.28049
chr11	396001	PKP3	0.0174369	-6.27746	6.27746
chr19	2385001		0.000860259	-6.27689	6.27689
chr16	74719001	MLKL	3.16866e-07	-6.27597	6.27597
chr12	100201001	ANKS1B	0.00281737	6.27585	6.27585
chr2	22803001		3.85336e-08	-6.27575	6.27575
chr7	1066001	C7orf50;NULL	1.52359e-12	6.27554	6.27554
chr11	130204001	NULL	4.68857e-08	6.27383	6.27383
chr19	6718001	C3	1.87912e-05	6.27279	6.27279
chr19	38303001	ZNF573	0.000163185	-6.27177	6.27177
chr6	168616001		0.0242467	-6.26921	6.26921
chr20	30900001	KIF3B	2.32918e-07	6.26729	6.26729
chr12	132604001	EP400P1	9.45372e-08	6.26434	6.26434
chr10	21030001		0.00215919	6.26329	6.26329
chr8	19606001		0.00294543	6.25517	6.25517
chr8	142617001		0.0129452	6.24865	6.24865
chr19	47488001	ARHGAP35	0.0275405	6.24647	6.24647
chr5	177307001	LOC728554	1.55469e-05	6.24534	6.24534
chr16	85567001		0.00387247	6.24533	6.24533
chr7	29990001	SCRN1	0.000600811	6.24416	6.24416
chr8	65234001		0.000935135	6.24398	6.24398
chr19	18123001	ARRDC2	3.63819e-07	6.24364	6.24364
chr6	10524001	GCNT2	1.60083e-05	6.2404	6.2404
chr1	5745001		0.00975201	-6.2369	6.2369
chr16	89037001	CBFA2T3	1.95513e-06	-6.23617	6.23617
chr2	71852001	DYSF	1.05441e-06	6.23552	6.23552
chr16	87881001	SLC7A5	0.00408291	-6.23538	6.23538
chr11	69918001		7.26746e-08	6.23456	6.23456
chr19	49527001	CGB3	0.000134491	6.23419	6.23419
chr5	134121001	DDX46	0.0111738	-6.22368	6.22368
chr22	19641001		0.0209722	6.2206	6.2206
chr19	5131001	KDM4B	2.04904e-06	6.21904	6.21904
chr9	42851001	LOC286297	0.0117804	-6.21788	6.21788
chr7	63584001		0.000134098	-6.21779	6.21779
chr3	71245001	FOXP1	0.00161126	6.21705	6.21705
chr4	56544001		0.000290007	6.21685	6.21685
chr4	52808001		0.00272196	6.21652	6.21652
chr5	178562001	ADAMTS2	0.00348615	-6.21376	6.21376
chr11	121479001	SORL1	0.00416342	6.21306	6.21306
chr13	113942001		0.0355659	6.21276	6.21276
chr19	37304001	ZNF790-AS1	2.08172e-18	-6.21169	6.21169
chr19	12648001	ZNF709;ZNF564	4.28693e-08	6.20705	6.20705
chr11	57368001	SERPING1	0.0254903	-6.20697	6.20697
chr19	17022001	CPAMD8	0.00432102	6.20198	6.20198
chr14	61111001	SIX1	0.00815304	6.19875	6.19875
chr5	178120001		0.000993752	6.19742	6.19742
chr19	58357001	ZNF587;ZNF587B	1.15813e-13	-6.19562	6.19562
chr20	30899001	KIF3B	1.37885e-23	6.19267	6.19267
chr1	105097001		0.000285809	-6.19236	6.19236
chr3	49785001	IP6K1	0.000181579	-6.19176	6.19176
chr19	1505001	ADAMTSL5	0.031565	-6.19084	6.19084
chrX	68647001		0.00388617	6.18374	6.18374
chr2	9774001		0.00172916	-6.18293	6.18293
chr1	31214001	LAPTM5	0.0182171	-6.18259	6.18259
chr1	153905001	DENND4B	1.75482e-05	-6.17979	6.17979
chr12	124797001		0.0188429	6.17888	6.17888
chr1	110673001		0.000589137	-6.17778	6.17778
chr9	786001		0.00143626	6.17677	6.17677
chr22	49063001	TAFA5	0.00742481	6.174	6.174
chr12	125296001	SCARB1	0.00406813	6.17165	6.17165
chr2	37197001		1.76433e-06	6.16797	6.16797
chr9	136322001	ADAMTS13	0.000273388	6.16482	6.16482
chr5	179121001		1.94344e-27	6.16422	6.16422
chr2	238523001		1.59731e-06	6.16198	6.16198
chr7	91238001		0.014441	6.16109	6.16109
chr9	62837001		8.77591e-05	6.15641	6.15641
chr5	3270001		0.000184735	6.15434	6.15434
chr7	1912001	MAD1L1	6.61434e-06	6.1514	6.1514
chr1	89088001	NULL	0.00296964	-6.14882	6.14882
chr15	99507001	IGF1R	0.0209722	6.14663	6.14663
chr12	131809001		0.0218043	-6.14484	6.14484
chr21	45435001	TRAPPC10	0.00903773	-6.14477	6.14477
chr7	157613001	PTPRN2	2.39454e-16	6.14321	6.14321
chr9	131235001	ODF2	0.0212637	6.14304	6.14304
chr16	28596001	SGF29;NULL	0.00577919	6.14258	6.14258
chr1	58922001	DAB1	0.00812967	-6.14136	6.14136
chr16	88755001		8.942e-13	6.14033	6.14033
chr7	151091001	WDR86	0.0014273	6.13911	6.13911
chr11	63490001	RTN3	0.000181781	6.1352	6.1352
chr2	206254001	PARD3B	0.0426512	6.13012	6.13012
chr16	5213001		0.00691574	6.12855	6.12855
chr19	1074001	ARHGAP45	5.76808e-08	6.12789	6.12789
chr7	1694001		0.000467039	6.12485	6.12485
chr1	11053001		2.08895e-09	6.12457	6.12457
chr8	66453001	LINC01299	0.0236217	-6.12394	6.12394
chr9	133856001		0.00149607	6.11848	6.11848
chr7	101630001	CUX1	0.00109071	-6.11602	6.11602
chr3	87052001		0.000631794	-6.11554	6.11554
chr21	32076001		0.000585461	6.11036	6.11036
chr2	86264001	POLR1A	0.00214022	6.10969	6.10969
chr7	152690001		0.0362506	6.10912	6.10912
chr16	89738001		0.000295156	-6.10674	6.10674
chr5	13889001		4.31516e-06	-6.1066	6.1066
chr1	1237001	ACAP3	2.85805e-07	6.10397	6.10397
chr16	89242001	CDH15	0.00653451	-6.09975	6.09975
chr4	188136001		2.85351e-05	6.09802	6.09802
chr1	154936001	SHC1	0.0322662	-6.09662	6.09662
chr7	1194001	ZFAND2A;NULL	0.00318444	6.09493	6.09493
chr10	14605001	FAM107B	0.00072649	-6.09234	6.09234
chr9	90729001		1.2239e-10	-6.09141	6.09141
chr7	66693001	TYW1;PMS2P4	1.4754e-05	6.09079	6.09079
chr9	37787001		2.63841e-08	-6.08951	6.08951
chr4	83117001		0.00157009	6.08582	6.08582
chr1	153976001	NUP210L	0.000380685	-6.08453	6.08453
chr7	12556001		9.65897e-11	-6.08391	6.08391
chr15	42065001	MAPKBP1	0.0216655	-6.08368	6.08368
chr16	11189001	CLEC16A	1.40815e-05	6.0834	6.0834
chr12	111151001		0.00189109	6.08243	6.08243
chr5	160803001	GABRB2	0.0105955	-6.08077	6.08077
chr19	932001	ARID3A	1.01429e-08	6.07934	6.07934
chr2	74185001	DGUOK	1.54425e-07	6.07674	6.07674
chr7	2665001		2.58596e-11	-6.07522	6.07522
chr15	51159001		1.76312e-07	6.07296	6.07296
chr19	50722001	MYH14	0.0496579	6.07281	6.07281
chr8	33508001		0.00401526	-6.07091	6.07091
chr20	29408001		1.12385e-05	6.06921	6.06921
chr16	2937001	FLYWCH2	0.000443643	-6.06808	6.06808
chr22	49267001	LINC01310	0.000209411	-6.06758	6.06758
chr3	28200001		5.26532e-05	-6.06521	6.06521
chr19	2268001	OAZ1;SPPL2B	0.0103915	6.06339	6.06339
chr15	66946001	NULL	3.11853e-07	-6.06163	6.06163
chr13	113165001	TUBGCP3	5.75497e-05	-6.06085	6.06085
chr2	62475001		0.0181674	6.05851	6.05851
chr20	62479001		0.00224945	6.05489	6.05489
chr13	109869001		0.000210289	6.05446	6.05446
chr2	199603001		0.000879219	6.05349	6.05349
chr11	4166001	RRM1	1.38903e-08	6.05281	6.05281
chr16	30994001	SETD1A	0.00107928	-6.04988	6.04988
chr14	104086001	KLC1	2.94144e-05	6.04867	6.04867
chr12	132544001	EP400	0.0044411	-6.04766	6.04766
chr15	54167001		5.17656e-05	6.03793	6.03793
chr17	42458001	ITGA2B	2.8664e-05	6.03767	6.03767
chr6	33789001		4.77756e-17	-6.03589	6.03589
chr16	88425001		0.000381135	-6.03584	6.03584
chr10	69093001		0.000230697	6.02966	6.02966
chr19	43594001	PSG6	0.000676471	6.02798	6.02798
chr2	128319001	MYO7B	2.53892e-12	6.02471	6.02471
chr16	11671001	LITAF	0.00155104	6.02226	6.02226
chr9	133979001	AIF1L	2.73852e-06	-6.02139	6.02139
chr17	81600001		4.05682e-05	-6.02059	6.02059
chr3	139019001		0.0375419	6.01879	6.01879
chr6	38689001		0.0178576	-6.01875	6.01875
chr11	1460001	BRSK2	0.00312819	6.01702	6.01702
chr12	132328001	MMP17	1.75336e-07	6.01449	6.01449
chr6	150576001		0.0308285	-6.01413	6.01413
chr22	19980001	ARVCF	5.64749e-06	6.01321	6.01321
chr8	705001	NULL	0.0143231	6.01168	6.01168
chr2	155561001	KCNJ3	0.00591329	-6.00494	6.00494
chr20	55770001	BMP7	0.00895969	6.00382	6.00382
chr19	3480001	SMIM24	1.68159e-11	-6.00283	6.00283
chr6	4190001		0.00966629	-6.00249	6.00249
chr12	56448001		2.95373e-05	5.99618	5.99618
chr22	50547001	MOV10L1	1.13323e-09	-5.99562	5.99562
chr5	141514001	NDFIP1	0.00165073	5.99351	5.99351
chr1	118015001	MAN1A2	0.00116832	-5.98987	5.98987
chr14	100904001	WDR25	2.6625e-06	-5.98976	5.98976
chr5	181183001		2.49941e-12	-5.98924	5.98924
chr2	240159001	HDAC4	0.000551048	5.98901	5.98901
chr1	14931001	KAZN	3.19763e-05	5.98872	5.98872
chr21	44202001		0.0115046	5.98836	5.98836
chr21	45246001		0.0215651	-5.97725	5.97725
chr7	2073001	MAD1L1	0.000209	5.97654	5.97654
chr19	3464001	NFIC	0.00126524	5.97517	5.97517
chr19	47013001	PPP5D1	0.0185344	-5.97402	5.97402
chr3	185911001	DGKG	0.00969194	-5.97396	5.97396
chr22	30224001	ASCC2	0.0027531	5.97395	5.97395
chr7	1226001		1.61726e-06	-5.97257	5.97257
chr16	73566001		1.4314e-05	5.97035	5.97035
chr19	35346001		0.000829339	5.96684	5.96684
chr19	50459001	SIGLEC11	8.19142e-13	5.96661	5.96661
chr6	89142001		2.06064e-05	-5.96361	5.96361
chr17	73592001	MYO15B	4.16402e-06	5.96221	5.96221
chr3	49345001	USP4	0.00900247	5.96167	5.96167
chr20	37033001		2.26852e-05	-5.96143	5.96143
chr10	129514001		0.00948855	5.96077	5.96077
chr12	124742001		2.00175e-07	5.95989	5.95989
chr2	120254001	SCTR	0.0188767	5.9595	5.9595
chr22	49052001	TAFA5	2.73323e-09	-5.95859	5.95859
chr19	58367001	ZNF587;ZNF814	1.34943e-15	-5.95737	5.95737
chrX	119273001	NULL	0.000648989	5.95662	5.95662
chr3	193960001		0.0005041	5.95518	5.95518
chr14	100706001	YY1	0.00156915	5.95306	5.95306
chr5	429001	AHRR	0.000512043	5.95033	5.95033
chr18	76153001		0.000244865	5.9473	5.9473
chr7	102307001	RASA4;POLR2J2;NULL	0.000111041	5.94658	5.94658
chr3	122912001		0.00103365	-5.94597	5.94597
chr11	62924001	SLC22A10	0.0232855	-5.94464	5.94464
chr4	8045001	ABLIM2	0.0002704	5.94416	5.94416
chr16	53094001	CHD9	0.00815304	5.94027	5.94027
chr9	780001		0.0241128	5.93439	5.93439
chr8	10965001	XKR6	0.00161126	5.93379	5.93379
chr1	2194001	SKI	1.05172e-05	5.93151	5.93151
chr10	100229001	HPSE2	0.00481889	5.93148	5.93148
chr5	177332001	LOC728554	0.00310326	5.93053	5.93053
chr8	22227001	SLC39A14	0.00033641	-5.93036	5.93036
chr17	79700001		0.00174055	-5.9302	5.9302
chr13	63505001		0.000119924	-5.92968	5.92968
chr12	30980001		0.00378675	5.92889	5.92889
chr10	123833001	TACC2	0.00398753	5.92869	5.92869
chr6	41492001		2.64961e-06	5.92729	5.92729
chr1	146393001	NBPF20;NBPF10;NBPF12	0.0188006	5.92704	5.92704
chr18	48664001		0.0162428	5.92338	5.92338
chr13	109731001	MYO16	0.000389709	-5.92275	5.92275
chr3	196967001	DLG1	9.22941e-05	5.91699	5.91699
chr5	161213001		0.0162428	5.91664	5.91664
chr1	16049001	PLEKHM2	0.0236713	5.91477	5.91477
chr8	139706001	COL22A1	0.0030783	5.91382	5.91382
chr20	4180001		0.0026522	5.91032	5.91032
chr9	91714001	SHC3	1.76733e-06	5.91032	5.91032
chr22	27840001		0.0176402	5.90883	5.90883
chr7	140408001		0.03022	5.90862	5.90862
chr6	127475001	RSPO3	2.76292e-15	-5.90828	5.90828
chr20	30284001	BCL2L1	3.47143e-08	5.90325	5.90325
chr13	43613001		0.000690562	5.90317	5.90317
chr17	5879001		0.000658053	5.90128	5.90128
chr7	66997001		0.032271	5.89839	5.89839
chr7	1254001		0.0147741	5.89787	5.89787
chr22	42728001		0.00197276	5.89634	5.89634
chr21	28886001		0.00192365	5.89622	5.89622
chr10	132229001		0.000913289	5.89538	5.89538
chr16	21189001	TMEM159	2.82775e-07	5.8949	5.8949
chr7	153315001		3.3444e-07	5.88783	5.88783
chr12	122352001	PSMD9	0.0395325	5.88053	5.88053
chr11	82970001		4.08198e-05	-5.87902	5.87902
chr9	33777001	PRSS3	0.0191011	-5.87492	5.87492
chr16	70680001	IL34	0.00439369	-5.87383	5.87383
chr11	70740001	SHANK2	0.0103127	5.8721	5.8721
chr12	104705001	TXNRD1	6.16812e-07	-5.86937	5.86937
chr6	27218001	PRSS16	0.000727986	-5.86797	5.86797
chr1	231145001		7.83746e-06	-5.8679	5.8679
chr17	42532001	GPATCH8	9.53534e-06	5.86263	5.86263
chr9	135977001	RALGDS	5.94352e-05	5.86124	5.86124
chr19	52787001	ZNF766	0.00447391	-5.85986	5.85986
chr4	7334001	SORCS2	0.0149965	-5.85895	5.85895
chr2	95435001	ANKRD20A8P	2.64211e-08	5.85628	5.85628
chr19	11739001		0.00388515	5.85387	5.85387
chr8	10335001		3.22087e-10	5.85316	5.85316
chr16	35198001		0.0338301	5.85164	5.85164
chr5	138214001		0.00212104	-5.85025	5.85025
chr12	51047001	DIP2B	0.001245	5.84533	5.84533
chr2	127197001		0.0116758	5.84422	5.84422
chr21	45820001	TRPM2	0.000822905	5.84296	5.84296
chr19	39131001		0.00230093	5.84236	5.84236
chr19	56660001	ZNF444	3.375e-05	5.84146	5.84146
chr19	47262001		0.037456	5.84091	5.84091
chr21	46099001	TSPEAR	1.91577e-05	5.84085	5.84085
chr16	2720001	ERVK13-1	3.83493e-09	5.83934	5.83934
chr1	2868001		0.000803436	5.83739	5.83739
chr17	79246001	SLC38A10	7.11762e-06	-5.83655	5.83655
chr19	33144001	ANKRD27	4.15227e-06	-5.83472	5.83472
chrX	19248001		0.00046579	5.83453	5.83453
chr19	1608001		3.0452e-05	5.83274	5.83274
chr16	88338001		0.000891932	5.83222	5.83222
chr1	157170001		0.0131928	5.83081	5.83081
chr19	23762001		0.0425544	-5.83058	5.83058
chr1	200278001		0.0158493	5.83056	5.83056
chr11	49073001		5.45948e-06	5.82732	5.82732
chr19	53965001		0.0058405	-5.82597	5.82597
chr19	44742001	ZNF235	0.0333159	5.82345	5.82345
chr16	84507001		2.111e-05	5.82106	5.82106
chr14	84399001		1.87687e-09	-5.8131	5.8131
chr22	42552001		0.000330298	-5.81232	5.81232
chr8	73577001	KCNB2	0.0254696	5.80897	5.80897
chr16	62408001		0.0030783	-5.80821	5.80821
chr1	153428001		0.0133	-5.80702	5.80702
chr6	18020001		0.000290326	-5.80538	5.80538
chr17	81327001		0.000576257	5.80521	5.80521
chr4	80197001	LINC01088	8.43857e-09	-5.80136	5.80136
chr5	35991001	UGT3A1	0.00432835	5.7991	5.7991
chr2	70302001	PCBP1-AS1	3.44219e-06	5.79893	5.79893
chr10	80158001	LINC00856;LINC00595	0.0465535	5.79542	5.79542
chr1	1472001	TMEM240	1.4829e-07	5.79495	5.79495
chr17	2304001	MNT	1.8023e-08	5.787	5.787
chr16	68239001	NFATC3	4.81091e-05	5.78352	5.78352
chr22	47123001	CERK	0.00711785	5.78176	5.78176
chr16	88396001		0.000113367	-5.7816	5.7816
chr20	29689001		0.000340112	5.78125	5.78125
chr10	1179001		0.0028751	5.78078	5.78078
chr16	1647001	IFT140	0.0470939	5.78001	5.78001
chr1	150925001	SETDB1	1.08794e-05	-5.77956	5.77956
chr14	72927001	RGS6	1.07005e-06	-5.77592	5.77592
chr7	56949001	LOC100130849	0.00382502	-5.77518	5.77518
chr10	92239001	NULL	0.00127176	-5.77475	5.77475
chr13	84086001		3.37446e-10	-5.77391	5.77391
chr5	141247001	PCDH1	9.86281e-06	5.7732	5.7732
chr13	19345001		0.00430385	5.77318	5.77318
chr5	124976001		2.19928e-07	5.77262	5.77262
chr11	64371001		4.39912e-08	5.77186	5.77186
chr17	76380001	PGS1	0.000154344	5.76981	5.76981
chr4	112975001		0.00229563	5.76813	5.76813
chr22	43745001		0.000147011	5.76763	5.76763
chr22	47618001		8.14936e-05	5.76738	5.76738
chr8	22053001	BMP1	0.0312588	5.76642	5.76642
chr12	9450001	LOC642846	4.22183e-08	-5.76521	5.76521
chr17	12564001		0.00216844	5.7633	5.7633
chr5	180324001	BTNL8	0.0176533	5.76329	5.76329
chr5	43037001		0.000845727	5.76257	5.76257
chr1	26344001		1.97841e-09	5.76102	5.76102
chr4	121932001		0.0025445	5.75925	5.75925
chr7	293001	FAM20C	1.19923e-08	-5.75913	5.75913
chr1	10690001	PEX14	0.0101887	-5.75889	5.75889
chr7	155333001		0.00121962	5.75849	5.75849
chr20	62398001	ZBTB46	2.25569e-07	-5.75677	5.75677
chr1	2806001		1.98993e-06	5.75624	5.75624
chr5	15018001		1.43068e-05	-5.75602	5.75602
chr8	73370001		0.00287697	-5.75362	5.75362
chr1	227889001	ZNF678	0.00680221	5.75226	5.75226
chr9	122347001		0.0069633	5.75211	5.75211
chr1	109274001	FNDC7	0.000139882	5.75173	5.75173
chr13	26483001	ATP8A2	0.011575	5.75119	5.75119
chr17	74963001		0.00049846	5.74568	5.74568
chr7	2249001	MAD1L1	0.00430445	5.74457	5.74457
chr6	166748001	SFT2D1	0.00125203	5.74109	5.74109
chr11	25351001		0.0217837	5.7405	5.7405
chr12	131382001		0.004326	5.73877	5.73877
chr15	59217001	SLTM	8.05695e-05	-5.73757	5.73757
chr20	47978001		2.9901e-07	5.73602	5.73602
chr7	47599001	TNS3	0.0140687	5.73471	5.73471
chr22	40233001	ENTHD1	0.00329473	5.73074	5.73074
chr14	104268001	PPP1R13B	0.0291738	5.73073	5.73073
chr17	55895001		0.02009	5.73062	5.73062
chr11	804001	PIDD1	2.2485e-05	5.72942	5.72942
chr19	46001001	PPM1N;RTN2	0.000511114	5.72673	5.72673
chr21	45990001	TSPEAR	1.31484e-06	-5.72513	5.72513
chr17	74917001	MGAT5B	0.0438345	5.72361	5.72361
chr11	124877001	CCDC15	1.40815e-05	5.72353	5.72353
chr14	96199001	NULL	0.000952922	5.72198	5.72198
chr5	177117001		9.72712e-11	-5.72197	5.72197
chr11	34174001	ABTB2	4.74273e-05	5.72143	5.72143
chr20	29326001		6.34329e-05	5.7197	5.7197
chr1	148404001		0.000425088	5.71801	5.71801
chr1	21574001	ECE1	1.22788e-07	-5.71482	5.71482
chr10	42952001	NULL	0.0296404	-5.71481	5.71481
chr6	13743001		0.0384178	5.71463	5.71463
chr2	117860001		4.86852e-10	5.71153	5.71153
chr5	168409001	SLIT3	0.00491448	-5.70488	5.70488
chr22	43774001		0.00276181	5.70301	5.70301
chr20	58218001	PHACTR3	0.000460751	-5.70202	5.70202
chr20	63011001		0.0460984	5.70128	5.70128
chr14	16022001		5.88496e-08	5.70096	5.70096
chr14	101073001		0.000371082	5.6999	5.6999
chr19	56221001	NLRP9	0.000261162	5.69514	5.69514
chr9	133649001	ABL1	0.029656	5.69486	5.69486
chr17	80818001	TBCD	0.00125865	5.6932	5.6932
chr3	14216001	XPC	0.0329583	-5.69275	5.69275
chr17	80196001	SLC16A3	0.00969194	5.69006	5.69006
chr18	59879001	RELCH	0.000420194	-5.68985	5.68985
chr10	133393001		1.22639e-05	-5.68958	5.68958
chr8	60923001		0.0144053	5.68945	5.68945
chr11	134479001		0.00388515	5.68527	5.68527
chr17	16406001		1.94181e-05	5.68349	5.68349
chr11	67301001		0.000597967	5.68318	5.68318
chr19	48194001	BICRA	7.86417e-17	5.68312	5.68312
chr1	32980001	ZBTB8A	1.05088e-10	5.68239	5.68239
chr1	228754001		0.0449536	5.68039	5.68039
chr11	117105001	RNF214	3.88224e-06	-5.67787	5.67787
chr16	58266001		0.0212237	-5.67752	5.67752
chr17	73743001	ITGB4	0.00018636	-5.67679	5.67679
chr19	2041001	MKNK2	0.000375854	-5.67507	5.67507
chr9	134423001		0.0248603	5.6749	5.6749
chr1	3482001	MEGF6	0.0115046	5.67483	5.67483
chr7	155387001		0.0207231	5.67381	5.67381
chr8	649001	ERICH1	1.42625e-14	-5.67173	5.67173
chr22	44455001	PARVB	8.70626e-06	-5.67156	5.67156
chr16	84884001	CRISPLD2	4.43973e-05	-5.66981	5.66981
chr17	31871001	ASIC2	0.000122188	-5.66945	5.66945
chr7	67364001		0.00010391	-5.66813	5.66813
chr14	96198001	NULL	0.0115046	5.6675	5.6675
chr11	132793001	OPCML	0.00021835	5.66632	5.66632
chr11	826001	CRACR2B	0.000652135	5.66614	5.66614
chr19	13208001	NFIX	5.973e-05	-5.66517	5.66517
chr3	101512001	NXPE3	5.31257e-13	5.66493	5.66493
chr6	27552001	NULL	0.00706124	-5.66478	5.66478
chr16	30904001	NULL;MIR762;BCL7C	0.0238817	5.66425	5.66425
chr22	35152001		0.0404296	5.66335	5.66335
chr2	62294001	COMMD1	0.00215446	5.66178	5.66178
chr14	96423001		0.00153167	5.6606	5.6606
chr1	154721001	KCNN3	0.00234541	5.65705	5.65705
chr4	188218001		4.02053e-06	-5.65622	5.65622
chr17	77865001		1.81318e-08	-5.65611	5.65611
chr5	178434001		0.000918062	-5.65457	5.65457
chr16	88571001	ZFPM1	2.88342e-06	5.65396	5.65396
chr19	22812001		0.0385942	5.65287	5.65287
chr7	98840001		0.035679	5.65106	5.65106
chr1	17825001		0.000642766	5.65017	5.65017
chr11	131669001	NTM	0.00911161	5.64667	5.64667
chr6	137634001		0.00148966	5.64661	5.64661
chr10	110412001		0.0243544	5.64652	5.64652
chr1	15046001	KAZN	0.00435968	5.64472	5.64472
chr7	27114001		1.11644e-05	5.63921	5.63921
chr2	112432001		3.17133e-14	-5.63741	5.63741
chr19	50721001	MYH14	0.0348566	5.6366	5.6366
chr8	136794001		2.55544e-05	-5.6366	5.6366
chr19	2240001	SF3A2	0.000196741	5.63654	5.63654
chr19	40810001		3.72259e-05	-5.63628	5.63628
chr20	63493001		0.00186658	5.63237	5.63237
chr7	140477001	BRAF	0.0249456	5.63153	5.63153
chr7	1556001		0.00409504	5.63097	5.63097
chr20	63939001		4.46001e-07	5.62692	5.62692
chr20	63568001		4.42347e-13	5.62663	5.62663
chr4	112830001		0.000254653	-5.62558	5.62558
chr14	105153001		2.35641e-08	5.62445	5.62445
chr20	17652001	RRBP1	0.0200242	-5.62312	5.62312
chr16	86760001		0.000339206	-5.62115	5.62115
chr11	50184001		0.000216545	5.62018	5.62018
chr20	48621001		0.000119954	5.61825	5.61825
chr1	3263001	PRDM16	0.016895	5.61731	5.61731
chr11	68882001		4.45157e-08	5.61722	5.61722
chr16	88505001	ZNF469	0.000187312	5.6162	5.6162
chr2	10390001		0.00930993	5.61441	5.61441
chr19	12913001	PRDX2	0.000778891	5.61234	5.61234
chr19	1075001	ARHGAP45	0.00424857	5.61077	5.61077
chrX	69174001	EDA	0.0308285	-5.61074	5.61074
chr5	119070001		0.0460965	-5.60838	5.60838
chr2	112140001	MIR4435-2HG	4.25393e-06	5.6081	5.6081
chr8	139405001	FAM135B	2.58102e-06	5.60645	5.60645
chr5	60211001	ERCC8	0.0091935	5.60644	5.60644
chr1	54478001	LDLRAD1	0.00283004	5.60376	5.60376
chr5	31861001	PDZD2	0.00563701	5.60326	5.60326
chr13	19109001		0.0209375	5.60245	5.60245
chr11	69156001		0.000948941	5.60225	5.60225
chr19	57016001		0.00963114	5.59555	5.59555
chr20	62244001	GMEB2	0.00379408	5.59478	5.59478
chr16	85536001		0.0113243	5.59073	5.59073
chr2	120580001	PTPN4	0.0058405	-5.5905	5.5905
chr10	127991001	ADAM12	0.0287682	5.58994	5.58994
chr21	42366001		0.00838224	-5.58985	5.58985
chr18	71773001	FBXO15	0.0202879	-5.58808	5.58808
chr10	133104001	TCERG1L	4.51991e-05	5.58442	5.58442
chr6	65627001	EYS	0.00385999	5.58388	5.58388
chr14	18646001		0.000481913	5.58083	5.58083
chr22	39297001		0.00159686	5.57536	5.57536
chr10	49283001	NULL	0.0453	-5.57503	5.57503
chr10	12161001	DHTKD1	0.00340353	-5.57498	5.57498
chr4	7276001	SORCS2	0.000891103	5.574	5.574
chr17	2191001	SMG6	0.0139854	5.57298	5.57298
chr13	99986001	UBAC2;MIR548AN	0.0292426	5.57273	5.57273
chr11	1343001		0.0289785	5.57199	5.57199
chr10	33469001	NRP1	7.08819e-05	5.57165	5.57165
chr1	9318001	H6PD	0.000539846	5.56994	5.56994
chr19	3811001	ZFR2	0.0106904	5.56966	5.56966
chr19	50451001		0.00215446	5.5681	5.5681
chr5	36783001		0.00620587	5.56327	5.56327
chr6	4603001		0.0210822	5.56163	5.56163
chr1	976001	AGRN	2.67022e-21	-5.56001	5.56001
chr8	143328001		0.0183691	5.55869	5.55869
chr16	7405001	RBFOX1	0.0326738	5.55792	5.55792
chr20	17956001	MGME1	0.00390956	5.55699	5.55699
chr7	52274001		0.00432835	-5.55574	5.55574
chr5	3200001		0.000599663	5.5557	5.5557
chr17	9105001	NTN1	5.9808e-06	-5.5546	5.5546
chr1	18262001		0.00272385	5.55183	5.55183
chr6	91881001		0.000942281	-5.54793	5.54793
chr16	75535001		0.000509586	5.54715	5.54715
chr3	57449001		5.51418e-10	5.54638	5.54638
chr20	21293001	XRN2	3.88791e-05	5.54554	5.54554
chr21	34808001	IFNGR2;TMEM50B	0.00311124	5.5454	5.5454
chr13	112994001		0.00611787	-5.54509	5.54509
chr10	127935001	ADAM12	0.00142351	5.54421	5.54421
chr19	46756001	RNU6-66P	0.0113575	-5.54091	5.54091
chr13	109845001	MYO16	0.000135564	5.53929	5.53929
chr20	44220001		0.000159202	-5.53747	5.53747
chr22	45962001	FBLN1	0.0121843	5.53632	5.53632
chr12	125411001	NULL	0.00496123	5.53584	5.53584
chr10	75276001	USP54	0.00232486	5.53564	5.53564
chr10	42752001		3.37213e-05	-5.53487	5.53487
chr17	78172001	CARD14	0.000649183	5.53306	5.53306
chr6	156598001		0.0164101	5.53108	5.53108
chr12	123534001	PITPNM2	0.0015461	5.53022	5.53022
chr6	157228001	ARID1B	0.000640456	-5.52998	5.52998
chrX	71224001	NHSL2	0.00839423	5.52614	5.52614
chr19	17778001	UNC13A	4.95534e-11	5.5253	5.5253
chr2	64944001		0.0413623	5.52405	5.52405
chr9	39258001		0.0449029	5.52081	5.52081
chr19	7944001	LYPLA2P2	1.28171e-06	5.52039	5.52039
chr1	25258001	RUNX3	1.05441e-06	-5.51907	5.51907
chr9	135339001	CFAP77	0.0281667	5.51894	5.51894
chr22	50061001		0.000648989	5.51838	5.51838
chr17	27380001	PIPOX	0.00233081	5.51468	5.51468
chr19	45771001	MARK4	2.90304e-06	5.51268	5.51268
chr11	119116001	CBL	0.000396085	-5.50837	5.50837
chr5	172854001		0.0408985	5.50819	5.50819
chr12	132842001	GALNT9	0.000635537	5.50268	5.50268
chr18	79853001		0.0185565	-5.5025	5.5025
chr1	147545001		0.000564248	5.50224	5.50224
chr1	228294001	MRPL55	0.024241	5.50085	5.50085
chr20	57452001		0.000104916	5.49904	5.49904
chr12	107581001		8.5844e-05	-5.49849	5.49849
chr18	75994001		4.26842e-05	5.49573	5.49573
chr19	33242001	TDRD12	0.0113978	5.49178	5.49178
chr7	155870001		0.019994	5.48842	5.48842
chr1	9233001	NULL	0.0142786	5.48745	5.48745
chr11	39162001		0.00185292	-5.48728	5.48728
chr1	34031001	CSMD2	0.0117804	5.4869	5.4869
chr15	24879001		1.27947e-07	-5.48681	5.48681
chr20	29327001		3.36637e-06	5.4844	5.4844
chr11	120952001	TBCEL	0.025804	-5.48285	5.48285
chr12	131134001	RIMBP2	0.001136	-5.482	5.482
chr9	136981001		0.000612844	5.48004	5.48004
chr19	39098001	MAP4K1	1.44791e-06	5.47738	5.47738
chr7	1122001	C7orf50;GPER1	0.0221533	-5.47731	5.47731
chr7	2313001	SNX8	0.00601618	5.47656	5.47656
chr8	31032001		0.000599906	5.4764	5.4764
chr20	47725001		0.000294376	5.47502	5.47502
chr7	56065001		0.00665973	5.47281	5.47281
chr13	97546001		0.017448	-5.47256	5.47256
chr19	22518001		0.000503359	-5.4703	5.4703
chr10	97975001	BLNK	0.000377943	-5.46843	5.46843
chr11	70124001	PPFIA1	0.000472011	5.46784	5.46784
chr3	156074001		0.00804995	-5.46635	5.46635
chr2	16652001		0.00550787	5.46512	5.46512
chr6	157510001	ARID1B	0.0192332	5.46499	5.46499
chr12	4032001		0.00403311	5.46441	5.46441
chr16	13782001		0.00331352	5.46332	5.46332
chr11	1752001	MOB2	1.19534e-06	5.46205	5.46205
chr1	19273001	IFFO2	0.000153601	5.46189	5.46189
chr19	6425001	KHSRP	0.013138	5.4612	5.4612
chr17	78665001	RPTOR	0.0056362	5.4603	5.4603
chr17	74440001	UBE2O	4.64803e-06	-5.45492	5.45492
chr7	10973001	NDUFA4	0.00195131	-5.45485	5.45485
chr10	79094001	KCNMA1	8.91544e-07	5.45451	5.45451
chr19	48712001	CARD8	0.0481595	-5.45393	5.45393
chr1	21857001	ALPL	0.010673	5.4534	5.4534
chr2	15240001		0.0234584	5.45313	5.45313
chr19	33416001	CEP89	0.0131922	-5.45084	5.45084
chr16	89783001	VPS9D1-AS1;VPS9D1	1.10999e-06	-5.45081	5.45081
chr20	51695001	TSHZ2	0.000216451	5.44902	5.44902
chr19	40775001	AKT2	0.000212135	-5.44818	5.44818
chr16	88984001	CBFA2T3	0.0103915	5.44628	5.44628
chr11	688001	DEAF1	0.00146552	-5.44384	5.44384
chr1	16612001	FBXO42	0.00063945	5.43983	5.43983
chr5	2001001		0.0258277	5.43887	5.43887
chr13	79062001	OBI1-AS1	0.00359359	5.43771	5.43771
chr18	48376001		0.00715097	5.4371	5.4371
chr22	27674001		0.029803	5.43688	5.43688
chr9	136224001	SURF2;SURF1	0.00975066	5.43588	5.43588
chr5	69206001	NULL;GUSBP3	2.33473e-06	-5.43496	5.43496
chr10	79148001	KCNMA1	0.000982116	5.43189	5.43189
chr1	27725001		0.00608865	-5.42553	5.42553
chr22	49473001		0.0217222	-5.42529	5.42529
chr19	44725001	ZNF227	0.000168247	-5.42405	5.42405
chr8	60714001		7.28409e-07	-5.4238	5.4238
chr10	101571001	ABCC2	0.00496123	5.42191	5.42191
chr22	48314001		0.0351049	-5.41969	5.41969
chr14	33799001	NPAS3	3.01257e-07	5.41937	5.41937
chr13	110449001		0.0381213	5.41789	5.41789
chr9	133957001	LAMC3	8.3923e-06	5.41775	5.41775
chr9	109641001	ZNF462	0.00260129	5.41775	5.41775
chr7	44263001	CAMK2B	0.00625111	-5.41652	5.41652
chr6	112367001		6.14797e-14	5.41508	5.41508
chr7	6887001		9.46755e-09	5.41293	5.41293
chr16	55760001	CES1P2	0.000251193	-5.41285	5.41285
chr16	2852001	PRSS41	0.00275642	5.4111	5.4111
chr16	57707001	ADGRG3	1.26183e-05	5.41035	5.41035
chr16	1512001	CLCN7	1.42815e-13	5.40974	5.40974
chr13	111943001	ARHGEF7	0.00724567	5.40911	5.40911
chr4	742001	PCGF3	0.0163807	5.40907	5.40907
chr10	93064001		0.00718091	5.3996	5.3996
chr5	415001	AHRR	0.000814212	-5.39738	5.39738
chr13	56433001		0.00213327	5.39685	5.39685
chr7	27214001	HOXA10-HOXA9;HOXA10	0.00213097	-5.39668	5.39668
chr9	132477001	PRRX2	0.00231311	5.39626	5.39626
chr9	136156001		7.63123e-08	-5.39352	5.39352
chr2	3605001		3.89816e-05	-5.39308	5.39308
chr5	87019001		0.00371848	-5.39267	5.39267
chr13	21131001		0.0436596	5.39258	5.39258
chr8	142492001	MROH5	0.00575048	5.39241	5.39241
chr6	93860001		0.0058405	-5.39215	5.39215
chr7	63893001	YWHAEP1	0.0057181	-5.3902	5.3902
chr14	61188001	SIX4	0.00184599	-5.38918	5.38918
chr7	1844001		0.0288854	5.38881	5.38881
chr4	147731001	TTC29	5.77677e-12	5.38651	5.38651
chr14	33801001	NPAS3	0.000105327	5.38354	5.38354
chr16	84430001	ATP2C2	0.000113977	5.38339	5.38339
chrX	99940001	SYTL4	0.0460531	5.38297	5.38297
chr1	156123001	SEMA4A	0.0240492	5.37948	5.37948
chr11	1753001	MOB2	0.00230093	-5.37695	5.37695
chr3	184297001	EPHB3	0.00392916	-5.37683	5.37683
chr19	18786001		0.00380204	5.37621	5.37621
chr21	42738001	MX2	0.000165998	5.37597	5.37597
chr9	130382001	STXBP1	0.0017851	5.37325	5.37325
chr5	4942001		0.0364535	5.37008	5.37008
chr12	121018001	POP5	0.00296579	5.36815	5.36815
chr12	5888001	ANO2	1.02092e-09	-5.36788	5.36788
chr17	58167001	WFDC21P	0.00509261	-5.36715	5.36715
chr3	115819001	LSAMP	0.00351324	-5.3666	5.3666
chr11	68149001	LRP5	0.000146524	5.36174	5.36174
chr10	131211001		0.0391563	5.35744	5.35744
chr10	34792001	PARD3	1.51988e-05	5.35701	5.35701
chr17	73455001	TMEM94	0.000106459	-5.35587	5.35587
chr19	55193001		0.000378142	5.35426	5.35426
chr2	184461001		0.00890384	-5.35337	5.35337
chr19	42114001		0.00707957	5.35249	5.35249
chr1	30798001		0.016182	5.34835	5.34835
chr20	62727001	OPRL1	0.00130938	5.34834	5.34834
chr8	140839001	TRAPPC9	0.0362917	5.34753	5.34753
chr4	154489001	TMEM131L	2.431e-05	5.34731	5.34731
chr19	45940001	ERCC1	5.21876e-09	-5.34542	5.34542
chr7	76150001	NULL	3.13943e-08	5.34343	5.34343
chr18	11277001		3.78038e-08	-5.34018	5.34018
chr1	16521001		0.015897	-5.33779	5.33779
chr13	99575001	DOCK9	0.032242	5.33689	5.33689
chr1	92481001		7.02035e-11	5.33578	5.33578
chr6	6000001	NRN1	0.000135503	5.33348	5.33348
chr9	124505001	DAB2IP	0.000805808	5.33244	5.33244
chr19	30920001	ZNF536	0.0100183	5.33224	5.33224
chr20	62705001	RGS19	0.000336647	-5.3319	5.3319
chr22	49951001	NULL	0.0088928	-5.33124	5.33124
chr2	1606001		0.00053043	-5.33111	5.33111
chr10	132575001		0.0115782	5.33057	5.33057
chr6	10720001		0.000482104	-5.32947	5.32947
chrX	47217001		0.0023521	-5.32915	5.32915
chr14	99036001		0.00718091	5.32534	5.32534
chr6	18019001		0.000226431	-5.32389	5.32389
chr8	143960001	CYP11B1	0.0143806	-5.3228	5.3228
chr10	48655001		0.00361891	-5.32236	5.32236
chr10	103824001	HPS6	0.0441464	-5.32223	5.32223
chr17	80084001	CCDC57	0.000809669	-5.32185	5.32185
chr1	245018001	HNRNPU	0.0400667	-5.31956	5.31956
chr9	89282001		0.00979775	-5.31922	5.31922
chr21	13379001		1.26854e-06	5.3192	5.3192
chr20	57464001		0.012635	5.31761	5.31761
chr21	44981001	HSF2BP	0.000311717	5.31659	5.31659
chr19	48383001	SULT2A1	0.0188805	-5.31251	5.31251
chr8	141939001	PTK2	0.00037553	-5.3082	5.3082
chr5	56043001		0.00315882	-5.30249	5.30249
chr10	22478001		0.022059	5.3019	5.3019
chr1	161133001	USP21	0.0233444	5.3019	5.3019
chrX	9709001	GPR143	0.0377977	5.30175	5.30175
chr8	141737001	PTK2	0.00327491	5.30051	5.30051
chr18	2905001	EMILIN2	0.0391397	-5.29934	5.29934
chr19	1690001		4.93209e-06	5.29926	5.29926
chr9	137390001		0.000537196	5.29851	5.29851
chr4	78702001	CNOT6L	4.78055e-05	5.29776	5.29776
chr12	121787001		5.66594e-05	-5.29276	5.29276
chr17	7929001		0.00239709	-5.29254	5.29254
chr11	1761001	MOB2;IFITM10	0.0051267	5.29172	5.29172
chr4	11650001		0.0134197	-5.29018	5.29018
chr22	43485001	TTLL1	0.000172437	5.2896	5.2896
chr1	108122001	VAV3	0.00295887	5.28928	5.28928
chr7	154371001	DPP6	0.0105492	5.28805	5.28805
chr22	49051001	TAFA5	2.67216e-06	-5.28634	5.28634
chr9	134341001	PRRC2B	0.0155745	5.28314	5.28314
chr11	71478001		0.00864699	5.28191	5.28191
chr1	2309001	MORN1	0.00196674	-5.27982	5.27982
chr6	160005001		7.41767e-06	5.2795	5.2795
chr4	83108001		0.0126676	5.278	5.278
chr6	15017001		0.00183714	5.27682	5.27682
chr1	205536001	MFSD4A	0.0240699	5.27585	5.27585
chr1	907001	PLEKHN1	0.0122645	-5.27511	5.27511
chr1	40131001	NT5C1A	0.0010727	-5.27391	5.27391
chr2	189175001	GULP1	0.0178273	5.27385	5.27385
chr19	1262001		0.0235877	5.27261	5.27261
chr3	184338001		1.93647e-10	-5.27229	5.27229
chr19	34839001	KIAA0355	1.4867e-05	-5.27221	5.27221
chr16	86775001		0.00590973	5.27096	5.27096
chr5	677001	TPPP	0.000425088	-5.2681	5.2681
chr5	176646001	NSD1	0.00218283	5.26725	5.26725
chr19	757001	MISP	0.00332303	5.26622	5.26622
chr15	40763001	CHST14	1.99173e-05	5.2644	5.2644
chr7	1738001		0.00251257	5.26424	5.26424
chr11	1882001	LSP1;MIR4298	0.00772646	5.26301	5.26301
chr2	232875001	DIS3L2	2.45246e-07	5.26267	5.26267
chr2	99601001		3.09274e-05	-5.25998	5.25998
chr20	56344001		0.00880359	-5.25447	5.25447
chr4	158170001	GRIA2	0.002718	-5.25008	5.25008
chr15	73926001	NPTN	4.97258e-10	5.24813	5.24813
chr15	23417001		0.0214402	5.24783	5.24783
chr19	6229001	MLLT1	0.00795855	5.24769	5.24769
chr9	136231001	SURF4	0.0461485	5.24717	5.24717
chr7	56174001	PSPH;CHCHD2	0.000694602	5.24512	5.24512
chr15	89647001	ABHD2	0.000598396	-5.24387	5.24387
chr6	110399001		0.0117781	-5.24253	5.24253
chr17	81740001		9.35388e-10	5.24138	5.24138
chr21	45041001	HSF2BP	1.82628e-05	5.24098	5.24098
chr12	132301001		0.043046	5.24019	5.24019
chr22	41999001	DESI1	0.0331869	-5.23933	5.23933
chr8	11877001		0.0130659	5.23739	5.23739
chr16	50244001	TENT4B	0.00116786	5.23718	5.23718
chr17	14281001		0.00623577	5.23691	5.23691
chr3	123413001	MYLK	0.0141502	-5.23636	5.23636
chr1	195028001		0.0149309	-5.23549	5.23549
chr22	35372001		0.00746119	5.23426	5.23426
chr12	113671001	TPCN1	0.0160241	5.23401	5.23401
chr17	50026001	CA10	0.0204378	5.23076	5.23076
chr20	36401001	CTNNBL1	0.0251695	5.22895	5.22895
chr8	144429001	TOP1MT	2.82358e-11	5.22627	5.22627
chr10	131980001	GLRX3	0.000632956	5.22616	5.22616
chr1	245054001		0.0378974	5.22551	5.22551
chr21	37563001	DOP1B	6.39788e-06	5.22473	5.22473
chr10	127658001	FANK1	0.00966984	-5.22327	5.22327
chr8	143938001		0.00149607	5.22039	5.22039
chr4	7122001		0.000534234	5.21745	5.21745
chr9	137158001		0.00157006	5.21681	5.21681
chr16	77580001		4.41073e-05	5.21617	5.21617
chr16	46569001	ANKRD26P1	4.18441e-05	5.21489	5.21489
chr2	109482001	CCDC138	0.0211912	5.21464	5.21464
chr18	75204001		0.000663322	-5.21435	5.21435
chr7	909001	SUN1;GET4	1.23255e-09	5.21276	5.21276
chr21	39126001	KCNJ6	0.0306333	5.21186	5.21186
chr2	74101001		0.000415838	-5.20986	5.20986
chr19	35076001		0.00117076	5.20952	5.20952
chr10	104326001	SUFU	7.70412e-06	5.2052	5.2052
chr14	100728001	YY1	0.00169829	5.20336	5.20336
chr8	106329001	ZFPM2	0.000830939	5.19931	5.19931
chr2	127061001		0.0136461	5.19909	5.19909
chr20	62740001		4.85216e-10	5.19776	5.19776
chr16	51096001		0.0400614	5.19756	5.19756
chr2	110851001	MALL	1.34198e-05	5.19583	5.19583
chr9	135190001	SETX	0.012635	5.19581	5.19581
chr10	635001	DIP2C	0.0040071	5.19023	5.19023
chr11	2086001		0.000569671	-5.18733	5.18733
chr18	3434001	TGIF1	9.66374e-06	5.18697	5.18697
chr22	46587001	PPARA	0.0377296	-5.18509	5.18509
chr12	130761001		0.00316181	5.18494	5.18494
chr9	126298001	DENND1A	3.39594e-05	5.18492	5.18492
chr3	32377001	CMTM8	8.99187e-06	-5.18429	5.18429
chr19	17509001		9.54833e-05	-5.18133	5.18133
chr6	168121001		0.00408291	-5.18093	5.18093
chr3	134373001		3.15895e-16	-5.18021	5.18021
chr19	2341001	SPPL2B	2.51888e-06	5.17997	5.17997
chr10	46266001	WASHC2C	0.0181674	5.17922	5.17922
chr22	19103001	DGCR2	7.81777e-05	-5.17644	5.17644
chr12	7190001	C1R	0.000468092	-5.17604	5.17604
chr18	14179001	ANKRD20A5P	5.41901e-11	5.17548	5.17548
chr5	135566001	TRPC7	0.036979	5.17281	5.17281
chr5	80143001	MSH3	0.000183206	-5.1725	5.1725
chr2	236112001		0.0131444	5.17234	5.17234
chr15	22837001	TUBGCP5	3.78792e-07	-5.17201	5.17201
chr11	117231001	CEP164	4.06328e-05	-5.1707	5.1707
chr13	20712001	GJA3	0.00320251	-5.16869	5.16869
chr14	83092001		0.0280513	-5.16842	5.16842
chr9	124493001	DAB2IP	0.00201344	5.16659	5.16659
chr16	85238001		0.000401981	5.16648	5.16648
chr19	552001		4.80421e-06	5.16405	5.16405
chr12	48520001	PFKM	0.000876795	5.16328	5.16328
chr17	73366001	GRB2	2.15023e-07	-5.16225	5.16225
chr22	47402001	TBC1D22A	0.0158146	5.16158	5.16158
chr8	21912001	DMTN	0.000341955	-5.15805	5.15805
chr1	28197001	THEMIS2	0.00967434	5.15599	5.15599
chr19	18002001	SLC5A5	0.0166263	-5.15403	5.15403
chr9	41237001		0.0295313	-5.15356	5.15356
chrX	129337001	ZNF280C	0.0210715	-5.15267	5.15267
chr11	68122001	LRP5	0.01051	5.15153	5.15153
chr17	81741001		3.83685e-08	5.14933	5.14933
chr17	80424001		0.00120085	5.1492	5.1492
chr20	64065001		0.0106165	5.14825	5.14825
chr7	63420001		0.0232919	5.14415	5.14415
chr11	64347001		0.024811	5.1413	5.1413
chr11	45774001		0.00201244	5.14072	5.14072
chr14	24132001		0.0153838	5.13985	5.13985
chr1	9199001		0.00543199	5.13839	5.13839
chr2	10410001		0.0474029	5.13417	5.13417
chr4	3306001	RGS12	0.00891222	5.13409	5.13409
chr18	35650001		0.000595855	5.13372	5.13372
chr9	112398001		0.000206198	-5.1331	5.1331
chr11	120115001	POU2F3	0.000676303	5.13273	5.13273
chr20	53681001		0.0128263	5.12768	5.12768
chr11	70134001	PPFIA1	0.000100222	-5.126	5.126
chr15	92853001		0.0116597	5.11887	5.11887
chr1	84620001	PRKACB	9.35388e-10	5.11817	5.11817
chr3	180870001	SOX2-OT	0.0456112	-5.11769	5.11769
chr12	10212001	CLEC9A	0.00120369	5.11597	5.11597
chr17	74952001		0.00324818	-5.11574	5.11574
chr19	1400001	GAMT	4.2233e-06	5.1153	5.1153
chr17	81421001		0.0054989	5.1133	5.1133
chr2	1628001		0.0262079	5.11306	5.11306
chr14	101076001		0.000190563	5.11294	5.11294
chr10	48820001	PTPN20;NULL	2.07935e-10	-5.11184	5.11184
chr2	11865001	LPIN1	0.0355355	5.11179	5.11179
chr4	72534001		0.00093995	5.11133	5.11133
chr19	6711001	C3	0.00966731	-5.11085	5.11085
chr17	4788001	MINK1	0.00387596	-5.11071	5.11071
chr1	206555001	SRGAP2C;SRGAP2	0.0388508	-5.11062	5.11062
chr16	1454001	UNKL	8.26609e-06	-5.11039	5.11039
chr6	165819001	PDE10A	1.98377e-05	5.11022	5.11022
chr4	80190001	LINC01088	3.96907e-09	-5.10844	5.10844
chr17	21657001		1.30656e-09	5.10762	5.10762
chr15	98865001		0.0118485	-5.10756	5.10756
chr1	37896001		0.000989835	5.10436	5.10436
chr16	31277001	ITGAM	3.2573e-11	5.10358	5.10358
chr11	34181001	ABTB2	0.0149177	5.1032	5.1032
chr7	156157001		0.000637441	5.10184	5.10184
chr18	11614001		2.1187e-16	5.10168	5.10168
chr6	73523001	KCNQ5	1.02707e-08	5.10037	5.10037
chr10	122149001		5.32022e-05	5.09863	5.09863
chr12	131390001		0.0121843	5.09782	5.09782
chr2	2705001		0.0314224	-5.09767	5.09767
chr4	7968001	ABLIM2	0.0258153	5.0963	5.0963
chr16	2955001		0.000903748	5.0952	5.0952
chr8	124921001	FER1L6	0.00239535	-5.09446	5.09446
chr22	33517001		0.000104786	-5.09261	5.09261
chr6	10659001		1.60366e-08	-5.09255	5.09255
chr4	6538001	PPP2R2C	0.00218702	5.0905	5.0905
chr13	20136001	TPTE2	1.51256e-08	-5.09042	5.09042
chr9	67718001		4.41376e-14	5.08987	5.08987
chr3	4466001	SUMF1	0.00230668	5.08881	5.08881
chr8	141738001	PTK2	0.0236713	5.08799	5.08799
chr11	1262001	MUC5B	3.66641e-15	5.08601	5.08601
chr3	196533001	PAK2	0.0288695	5.08092	5.08092
chr12	42288001		0.00149451	-5.08048	5.08048
chr6	60350001		0.00359585	-5.08028	5.08028
chr16	89532001	ANKRD11	2.33398e-09	5.07817	5.07817
chr14	101525001	MIR154;NULL;MIR496	0.00132291	5.07481	5.07481
chr19	7582001	ZNF358;NULL	0.0155544	5.07358	5.07358
chr3	58178001		0.000127998	-5.07134	5.07134
chr16	46885001		0.00644512	5.07096	5.07096
chr10	43267001		2.89559e-05	-5.06793	5.06793
chr3	184345001		0.0313668	5.06715	5.06715
chr10	131036001		0.0128772	5.06519	5.06519
chr7	101189001	COL26A1	0.00222203	5.06291	5.06291
chr19	14434001		0.0409497	5.06252	5.06252
chr9	137303001	RXRA	0.00121862	-5.06029	5.06029
chr17	83177001		1.41109e-07	5.05901	5.05901
chr6	166470001		2.39783e-05	-5.05785	5.05785
chr7	158102001	PTPRN2	0.0152674	5.05743	5.05743
chr21	41899001	DSCAM	0.023403	5.05407	5.05407
chr20	30300001	BCL2L1	5.26178e-08	5.0522	5.0522
chr5	176150001		1.86737e-06	5.05202	5.05202
chr22	11628001		2.9198e-63	5.05174	5.05174
chr1	29369001	EPB41	0.0311353	5.04397	5.04397
chr1	43007001	CCDC30	1.44524e-05	5.04336	5.04336
chr16	1489001	CCDC154	0.0169103	5.04295	5.04295
chr3	195940001		0.00943499	-5.04252	5.04252
chr6	158435001	SYNJ2	0.00543944	5.04201	5.04201
chr8	61810001		0.00303594	-5.04161	5.04161
chr9	126630001	DENND1A	0.0183601	5.03862	5.03862
chr18	11978001		0.0080659	5.03745	5.03745
chr9	136552001	SARDH	0.0298613	-5.03697	5.03697
chr7	48090001	C7orf57	0.0082396	5.03599	5.03599
chr22	17096001	TPTEP1	0.0105259	-5.0356	5.0356
chr1	2213001	SKI	7.71759e-07	5.03446	5.03446
chr16	23695001	PLK1	0.0486981	5.03306	5.03306
chr13	50094001	PHF11	0.00230718	5.03281	5.03281
chr11	3204001		3.2226e-08	5.03157	5.03157
chr17	726001	NXN	0.00271852	5.03073	5.03073
chr2	34074001		0.00384434	-5.03041	5.03041
chr2	115102001		0.00029783	5.03038	5.03038
chr7	149722001		0.00748411	5.0291	5.0291
chr15	92615001	SLCO3A1	0.00481889	-5.02864	5.02864
chr1	204196001	PLEKHA6	0.000713156	-5.0268	5.0268
chr10	92115001		3.1581e-06	5.02433	5.02433
chr7	81611001		8.29193e-05	-5.02097	5.02097
chr21	42685001	FAM3B	8.01964e-05	-5.02031	5.02031
chr1	84746001		3.40789e-06	-5.01955	5.01955
chr10	48817001	PTPN20;NULL	5.3775e-05	5.01933	5.01933
chr13	111521001	LINC00346	0.00706442	5.01897	5.01897
chr10	12267001	CDC123	0.0133345	5.01757	5.01757
chr2	170751001	UBR3	0.00292213	-5.01635	5.01635
chr1	107480001		0.0027078	5.0161	5.0161
chr8	109421001		3.17597e-06	5.01605	5.01605
chr14	98831001		0.0196583	5.01498	5.01498
chr1	148317001	NBPF8;NBPF14;NBPF9	0.000647956	-5.01072	5.01072
chr19	33394001	CEP89	5.60731e-06	5.0106	5.0106
chr17	8966001	NTN1	0.0484164	5.00917	5.00917
chr18	11750001		0.00541821	5.00909	5.00909
chr1	39802001	MACF1	0.0260409	5.00879	5.00879
chr1	153964001	RPS27	4.74155e-09	5.00774	5.00774
chr2	85257001	KCMF1	0.0439772	-5.0065	5.0065
chr10	24808001	KIAA1217	6.26912e-05	-5.00452	5.00452
chr10	133089001	TCERG1L	4.2691e-05	5.00379	5.00379
chr17	59499001		0.015802	-5.00374	5.00374
chr19	39081001	MAP4K1	0.0377082	5.00204	5.00204
chr2	241542001	CAPN10	1.0903e-06	5.00146	5.00146
chr12	721001	NINJ2	0.00332895	-5.00081	5.00081
B. (Female)
Chr	Location	Gene	FDR pvalue	Meth diff	Abs meth diff
chr1	147078001	BCL9	7.2141e-109	-30.6561	30.6561
chr22	50173001	BRD1;NULL	3.8607e-53	-29.5557	29.5557
chr14	100603001	EVL	3.67752e-48	26.5571	26.5571
chrX	103897001	IL1RAPL2	3.11096e-31	24.8493	24.8493
chr11	400001	PKP3	2.45829e-138	-24.0442	24.0442
chr9	114264001		7.54363e-42	-20.7428	20.7428
chr2	123912001		2.46926e-17	-18.5683	18.5683
chr19	50752001	MYH14	4.51617e-18	18.1345	18.1345
chr2	89977001	NULL	3.82717e-28	-17.7465	17.7465
chr17	5771001	LOC339166	1.45399e-92	-17.2344	17.2344
chr1	147077001	BCL9	1.89923e-35	-17.0312	17.0312
chr12	77023001		3.23582e-14	16.9423	16.9423
chr2	10880001	ATP6V1C2	2.73462e-48	-16.6541	16.6541
chr20	50282001	ATP9A	1.56852e-19	16.5778	16.5778
chr9	112398001		1.00573e-36	-16.475	16.475
chr5	178356001	ZFP2;NULL	9.86298e-28	-16.4092	16.4092
chr7	909001	SUN1;GET4	8.21691e-117	16.3761	16.3761
chr3	190965001	OSTN	1.73124e-17	-16.1614	16.1614
chr2	3605001		2.38772e-40	-15.8665	15.8665
chr8	142729001		1.8984e-63	15.8007	15.8007
chr6	35786001	LHFPL5	2.37176e-11	15.2637	15.2637
chr8	143929001		1.22248e-69	15.1562	15.1562
chr3	133784001		1.4289e-32	14.9066	14.9066
chr11	14259001	SPON1	2.37252e-29	14.9047	14.9047
chr8	73370001		1.17917e-19	14.9028	14.9028
chr1	107832001	NTNG1	5.33673e-14	-14.8855	14.8855
chr21	37008001	RUNX1	1.44396e-12	-14.8627	14.8627
chr21	43733001	TFF3	1.64999e-24	-14.807	14.807
chr11	62754001		1.00741e-30	-14.7633	14.7633
chr20	63855001		6.34824e-12	14.7403	14.7403
chr3	197533001	LRCH3	1.23864e-12	14.6659	14.6659
chr2	237970001	NULL	6.14367e-09	14.4531	14.4531
chr9	113062001		9.8884e-30	-14.4065	14.4065
chr1	3078001	PRDM16	1.02453e-08	-14.353	14.353
chr9	135070001	NTNG2	3.90717e-18	-14.3107	14.3107
chr20	49703001		1.61768e-08	-14.308	14.308
chr19	13207001	NFIX	6.40411e-33	14.2512	14.2512
chr12	124593001		2.38802e-41	14.1695	14.1695
chr1	161472001		2.02909e-18	14.1454	14.1454
chr16	31466001		9.68961e-15	14.0625	14.0625
chr11	49893001		1.04173e-12	-14.0397	14.0397
chr2	131299001	PRSS40A;PRSS40B	7.72134e-64	-14.0126	14.0126
chr3	198157001		7.30979e-07	-14.0013	14.0013
chr11	397001	PKP3	2.55104e-90	-13.9877	13.9877
chr16	87550001		2.54215e-17	-13.7918	13.7918
chr2	197590001	CCDC150	2.2004e-15	13.7443	13.7443
chr2	3657001	COLEC11	8.68067e-22	-13.6627	13.6627
chrX	48801001	OTUD5	2.22134e-11	-13.3732	13.3732
chr13	25095001		3.3058e-31	-13.3666	13.3666
chr15	26842001	GABRB3	2.50718e-21	-13.3173	13.3173
chrX	8784001		8.97266e-08	13.1946	13.1946
chr4	9937001	SLC2A9	8.13456e-15	13.1392	13.1392
chr19	941001	ARID3A	3.16558e-59	-13.0425	13.0425
chr8	142301001		6.12149e-16	-13.0232	13.0232
chr9	34370001	MYORG	8.32637e-08	12.8973	12.8973
chr20	35665001	RBL1	8.16282e-20	12.839	12.839
chr7	157856001	PTPRN2	4.13152e-12	-12.8208	12.8208
chr4	160482001		6.23529e-13	-12.7764	12.7764
chr2	240622001		7.96097e-12	12.6056	12.6056
chr19	3719001	TJP3	1.20817e-11	12.3868	12.3868
chr3	32283001	CMTM8	1.76146e-08	12.3681	12.3681
chr7	64464001	ERV3-1	2.60842e-17	12.2904	12.2904
chr11	47427001	SLC39A13	9.3298e-12	12.1238	12.1238
chr9	136438001	ADAMTSL2	1.51646e-09	12.068	12.068
chr19	13234001		6.31935e-14	-12.0575	12.0575
chr20	3164001		2.79134e-38	11.963	11.963
chr5	77847001	LHFPL2	6.00098e-08	-11.9443	11.9443
chr1	2432001	PLCH2	2.03086e-57	-11.9091	11.9091
chr11	65219001		1.73131e-09	-11.8535	11.8535
chr22	45247001	PRR5-ARHGAP8;ARHGAP8	1.58458e-09	11.8262	11.8262
chr12	131142001	RIMBP2	5.2441e-09	-11.7793	11.7793
chr21	44285001	WDR4	4.76256e-46	-11.7687	11.7687
chr20	62739001	NPBWR2	1.68903e-05	11.6587	11.6587
chr13	25300001		3.90282e-11	11.6503	11.6503
chr14	71165001		9.84247e-17	11.5975	11.5975
chr12	77024001		5.35971e-18	11.5903	11.5903
chr19	15828001		1.2881e-07	-11.563	11.563
chr15	81118001	CEMIP	4.85456e-27	11.5622	11.5622
chr2	3779001		6.13961e-13	-11.5572	11.5572
chr20	2709001	EBF4	4.87024e-06	11.4996	11.4996
chr3	149085001		5.24102e-07	11.432	11.432
chr2	10433001		6.15422e-06	-11.3905	11.3905
chr7	151125001		1.63421e-18	-11.3723	11.3723
chr2	113235001		2.46133e-69	-11.3603	11.3603
chr14	82642001		1.32406e-16	-11.3008	11.3008
chr9	65383001		6.19517e-14	11.2838	11.2838
chr8	123073001	NULL	4.90004e-09	11.2556	11.2556
chr1	236531001		9.74819e-09	-11.2551	11.2551
chr15	85770001	NULL	7.54306e-21	-11.2323	11.2323
chr19	13818001		7.97158e-18	-11.2233	11.2233
chr15	21345001		2.17746e-26	-11.2071	11.2071
chr12	7640001	CD163	9.86141e-17	-11.1274	11.1274
chr20	17652001	RRBP1	1.93502e-08	11.1112	11.1112
chr17	74919001	MGAT5B	4.05788e-17	-11.1032	11.1032
chr6	169421001		2.81527e-06	-11.0338	11.0338
chr6	109384001	SESN1	1.16498e-17	-11.0214	11.0214
chr22	11278001		5.54742e-10	-11.0081	11.0081
chr1	1293001	MXRA8	5.6368e-21	-10.9647	10.9647
chr5	77091001		4.81664e-09	10.9142	10.9142
chr20	56466001		1.13676e-06	10.9107	10.9107
chr4	138553001		2.98966e-63	10.9046	10.9046
chr16	579001	CAPN15	2.04331e-32	10.8374	10.8374
chr22	27436001		1.07794e-08	-10.785	10.785
chr14	89503001		0.000257197	-10.7533	10.7533
chr16	88992001	CBFA2T3	3.79049e-10	10.7515	10.7515
chr12	132415001	PUS1	3.89856e-14	10.7451	10.7451
chr20	62064001	KCNQ2	1.44981e-15	10.7337	10.7337
chr5	178334001	ZFP2	6.00532e-11	10.7255	10.7255
chr5	51001		8.64155e-41	-10.7239	10.7239
chr4	41632001	LIMCH1	1.63442e-08	10.7097	10.7097
chr9	133957001	LAMC3	3.67501e-26	-10.6808	10.6808
chr6	44157001		0.002586	-10.6458	10.6458
chr1	16146001		1.8898e-06	-10.6215	10.6215
chr11	2199001		5.87808e-13	-10.6081	10.6081
chr20	4721001	PRNT	6.61636e-07	-10.5902	10.5902
chr7	64574001		6.83007e-07	10.5827	10.5827
chr8	141738001	PTK2	1.09512e-10	-10.5719	10.5719
chr7	23255001		1.49722e-12	-10.5535	10.5535
chr14	70223001	SRSF5	6.75805e-07	-10.5462	10.5462
chr19	5559001	TINCR	1.5662e-06	-10.5328	10.5328
chr2	127674001		3.3058e-31	-10.5229	10.5229
chr20	62461001	ZBTB46	0.00014147	-10.5197	10.5197
chr22	46097001	ATXN10	0.000639654	-10.5173	10.5173
chr18	12258001	CIDEA	2.3105e-06	-10.4948	10.4948
chr17	66942001	ABCA8	3.12156e-08	-10.4923	10.4923
chr8	687001	NULL	7.02605e-47	10.4912	10.4912
chrX	72098001	DMRTC1	6.49234e-07	-10.4643	10.4643
chr10	3556001	NULL	2.65573e-12	-10.4635	10.4635
chr12	111843001	SH2B3	9.1596e-08	10.4462	10.4462
chr19	52946001	ZNF534	1.10422e-05	10.4122	10.4122
chr10	132098001		7.48103e-08	-10.3962	10.3962
chr17	50792001		2.37743e-10	-10.3654	10.3654
chr12	106902001	POLR3B;LOC100287944	5.34116e-08	10.362	10.362
chr20	47205001		3.65431e-08	-10.3609	10.3609
chr17	82203001		4.11104e-14	-10.3453	10.3453
chr22	50034001	NULL;C22orf34	5.77055e-08	10.3392	10.3392
chr13	27373001		8.94301e-06	-10.3369	10.3369
chr18	76406001		1.94008e-06	-10.2868	10.2868
chr5	139378001	NRG2	9.68976e-13	-10.2826	10.2826
chr20	63803001		2.98986e-10	-10.2613	10.2613
chr11	122556001	UBASH3B	6.90118e-27	10.2592	10.2592
chr1	168169001	TIPRL	4.56454e-23	-10.2439	10.2439
chr15	100544001	ADAMTS17	1.12216e-25	10.2247	10.2247
chrX	18669001	CDKL5;RS1	5.61932e-08	10.2223	10.2223
chrX	70931001	BCYRN1	9.75265e-05	10.2035	10.2035
chr8	104367001		5.02465e-05	10.1955	10.1955
chr16	49465001		3.21062e-29	-10.184	10.184
chr10	132965001	TCERG1L	1.52364e-15	-10.1723	10.1723
chr4	169292001	DDX60L	1.21152e-08	10.1708	10.1708
chr10	80407001		1.53955e-21	10.1693	10.1693
chr1	205849001	LOC284581	5.06506e-13	-10.1407	10.1407
chr8	144426001	TOP1MT	0.000160023	10.1148	10.1148
chr11	113243001	TTC12	4.43671e-06	-10.1113	10.1113
chr19	18438001		8.16282e-20	-10.0178	10.0178
chr7	157878001	PTPRN2	3.64237e-05	10.0122	10.0122
chr12	54220001		7.41572e-06	-9.98565	9.98565
chr2	1813001	MYT1L	1.89793e-17	9.98012	9.98012
chr1	35210001		1.56958e-10	-9.96986	9.96986
chrX	75560001		4.54198e-05	-9.96796	9.96796
chr1	54403001	HSPB11	7.69992e-06	-9.96137	9.96137
chr2	131830001	FAM168B	1.05732e-28	-9.95108	9.95108
chr2	219243001		5.34454e-27	9.91276	9.91276
chr10	38403001	ZNF37A	3.80681e-12	-9.90347	9.90347
chr11	67993001		2.99604e-09	9.89184	9.89184
chr8	69711001	C8orf34	2.45103e-10	-9.88833	9.88833
chr1	154841001	KCNN3	8.00605e-10	-9.86631	9.86631
chr19	45940001	ERCC1	7.84096e-34	-9.8661	9.8661
chr9	138147001		1.20457e-28	-9.83068	9.83068
chr2	127695001		6.03927e-10	9.82166	9.82166
chr1	2435001	PLCH2	1.06024e-11	9.81841	9.81841
chr15	69298001	MIR548H4;NOX5	4.64981e-10	9.80463	9.80463
chr11	82403001		2.43994e-14	9.78498	9.78498
chr10	31069001		9.63548e-16	-9.78069	9.78069
chr5	126853001	PRRC1	1.48261e-08	9.74907	9.74907
chr17	74786001		6.00098e-08	9.73062	9.73062
chr19	5799001		3.51538e-06	-9.70765	9.70765
chr2	241204001		8.22932e-08	-9.68875	9.68875
chr10	1374001	ADARB2	2.36591e-51	-9.68704	9.68704
chr5	8458001	MIR4458HG;LINC02226	3.25448e-10	-9.63875	9.63875
chr14	35370001		1.00624e-08	-9.63701	9.63701
chr2	27442001	CAD	2.26225e-65	-9.62431	9.62431
chr5	180314001		4.94931e-06	9.61491	9.61491
chr2	167716001		1.61029e-05	9.59929	9.59929
chr16	57116001	NLRC5	0.00065793	-9.59772	9.59772
chr21	37675001		9.47461e-09	9.56591	9.56591
chr5	180177001		9.96455e-06	9.56163	9.56163
chr3	11061001	SLC6A1;SLC6A1-AS1	9.57131e-16	9.56055	9.56055
chr1	58922001	DAB1	6.09693e-08	-9.55378	9.55378
chr20	44750001	CD40	4.16069e-31	-9.5497	9.5497
chr7	27143001	HOXA2;NULL	3.15802e-43	9.5488	9.5488
chr19	1865001	KLF16	1.40087e-08	-9.54786	9.54786
chr10	119082001	PDZD8	1.61279e-10	9.53925	9.53925
chr16	8569001		5.74012e-12	-9.52814	9.52814
chr16	3101001	MMP25	3.48861e-10	-9.52035	9.52035
chr19	34973001	WTIP	3.71486e-08	9.50035	9.50035
chr1	109274001	FNDC7	1.09151e-14	-9.47989	9.47989
chr19	12766001	MAN2B1	1.89455e-35	-9.47986	9.47986
chr20	57921001		7.05004e-05	-9.47515	9.47515
chr4	8198001		8.4503e-06	9.46289	9.46289
chr5	1857001		4.79778e-50	-9.45754	9.45754
chr17	74920001	MGAT5B	2.89389e-18	-9.43299	9.43299
chr19	22633001		2.89125e-05	9.40815	9.40815
chr9	133914001	LAMC3	0.000753163	-9.40248	9.40248
chr6	87213001		4.23295e-05	-9.38467	9.38467
chr19	18496001	GDF15;MIR3189	0.00365805	-9.38407	9.38407
chr2	120740001	PTPN4	1.18759e-08	-9.38178	9.38178
chr17	75132001	SEC14L1	0.000146267	9.37488	9.37488
chr3	126483001	CHCHD6	6.51878e-09	-9.37308	9.37308
chr12	132480001	EP400	0.000191352	9.3709	9.3709
chr2	209209001	PIKFYVE	3.39227e-15	-9.36755	9.36755
chr7	159061001		0.000303948	-9.34191	9.34191
chr12	121018001	POP5	6.04033e-10	9.34007	9.34007
chr1	211494001		4.30305e-09	-9.33349	9.33349
chr3	65807001	MAGI1	1.14294e-11	-9.33075	9.33075
chr2	130252001		3.72337e-15	-9.32577	9.32577
chr1	157279001		4.13152e-12	9.31875	9.31875
chr6	6893001		3.3228e-11	9.31357	9.31357
chr7	3280001		2.14737e-06	-9.31319	9.31319
chr13	20120001	TPTE2	3.71486e-08	-9.28783	9.28783
chr5	561001		8.65399e-07	-9.26949	9.26949
chr21	14064001		1.90801e-68	-9.25817	9.25817
chr20	3752001		4.32815e-47	-9.24136	9.24136
chr7	136115001		2.52548e-05	9.24114	9.24114
chr6	41239001		9.48338e-12	9.23	9.23
chr5	142965001		0.00072858	-9.21115	9.21115
chr2	89205001	NULL	1.21945e-07	-9.20078	9.20078
chr5	607001	LOC100996325	0.000812809	9.19994	9.19994
chr10	124677001		0.00022142	9.19163	9.19163
chr13	25172001		0.0024738	9.17975	9.17975
chr12	11547001	PRB2	1.14635e-20	-9.16814	9.16814
chr12	111202001		0.000992742	-9.16496	9.16496
chr19	48194001	BICRA	6.49393e-50	9.1369	9.1369
chr14	95697001	CLMN	9.07822e-09	-9.13055	9.13055
chr17	68539001		0.000864741	-9.11766	9.11766
chr7	30984001		0.000127548	-9.11467	9.11467
chr19	35667001		2.19859e-05	9.10083	9.10083
chr17	2812001	RAP1GAP2	1.41684e-06	-9.09848	9.09848
chr19	11294001	KANK2	1.48218e-06	9.09115	9.09115
chr1	147079001	BCL9	5.68189e-13	-9.08425	9.08425
chr5	264001		1.30346e-09	-9.08404	9.08404
chr18	80262001		2.10782e-25	9.08272	9.08272
chr4	102245001	PPP3CA	7.78559e-10	-9.07429	9.07429
chr10	124631001	LOC399815;FAM24B-CUZD1;FAM24B	0.000221063	-9.0545	9.0545
chr7	155360001		0.000255732	9.05439	9.05439
chr15	93064001		0.000193357	-9.05061	9.05061
chr2	202265001	TRAK2	8.3027e-46	-9.02427	9.02427
chr18	2905001	EMILIN2	9.85317e-05	-9.01387	9.01387
chr5	56498001	GPBP1	2.10929e-29	-8.99104	8.99104
chr3	132721001		2.68272e-06	8.97371	8.97371
chr11	133918001		4.04302e-09	-8.96686	8.96686
chr16	88746001		2.95844e-09	8.95934	8.95934
chr7	27130001		1.27171e-21	-8.95308	8.95308
chr7	158957001		5.92242e-25	-8.94852	8.94852
chr1	230057001		0.000507021	8.93401	8.93401
chr7	103586001	RELN	6.32995e-06	-8.93181	8.93181
chr20	62581001	UCKL1	5.59935e-07	-8.91599	8.91599
chr20	62503001	TPD52L2	5.35988e-10	-8.90845	8.90845
chr7	44963001		2.33523e-13	8.90811	8.90811
chr11	63909001	MACROD1	0.000997761	8.90444	8.90444
chr8	143930001		3.35746e-09	8.89632	8.89632
chr3	48173001		4.80384e-07	-8.89101	8.89101
chr19	3098001		3.1701e-08	-8.87669	8.87669
chr3	21543001	ZNF385D	2.03412e-07	8.86234	8.86234
chr4	24681001		0.000631775	-8.85672	8.85672
chr16	88702001		1.61742e-05	8.85013	8.85013
chr17	81515001		3.44253e-07	8.84724	8.84724
chr5	477001	SLC9A3;NULL	2.93991e-07	8.84506	8.84506
chr7	27144001		4.25844e-16	8.84257	8.84257
[truncated: 1,760 more rows]
