# Supplementary material for: DNA methylation profiles in the blood of newborn term infants born to mothers with obesity
Source: PLoS One. 2022 May 2;17(5):e0267946. doi: 10.1371/journal.pone.0267946 (PMC9060365; doi:10.1371/journal.pone.0267946)
Supplement: S3 Table — (XLSX) [file pone.0267946.s004.xlsx]

## Sheet: Sheet1
S3 Table. Full list of DMRs, ranked by absolute methylation
difference percentage for male (A) and female (B) neonates in the ALSPAC comparison
cohort.
A. (Male)
Chr	Location	Gene	FDR pvalue	Meth diff	Abs meth diff
chr6	170703522	FAM120B	0.00677031	18.9291	18.9291
chr12	114236439		0.0468899	14.6049	14.6049
chr6	3269581	NULL;SLC22A23	0.000633812	11.6616	11.6616
chr1	1913246	CFAP74	0.0247	-11.1178	11.1178
chr16	857454	PRR25	0.0165786	10.9892	10.9892
chr17	47091038	IGF2BP1	0.000338281	10.8978	10.8978
chr16	27499592	GTF3C1	0.0309262	10.7349	10.7349
chr19	55281057	KIR2DL3;KIR2DL1;KIR2DS4;NULL	0.0389198	-10.7	10.7
chr1	1910431	CFAP74	9.79628e-05	-10.6523	10.6523
chr14	103592734	TNFAIP2	0.00697141	10.6482	10.6482
chr5	138713750	SLC23A1	0.025374	10.623	10.623
chr3	126911727	NULL	0.00874601	10.4697	10.4697
chr19	12377078	ZNF44	0.00609901	10.4229	10.4229
chr2	24397539	FAM228A	0.0288594	-10.3646	10.3646
chr19	610955	HCN2	0.00493216	-9.99481	9.99481
chr15	22922243	CYFIP1	0.00147728	-9.68021	9.68021
chr7	27182493	HOXA-AS3;HOXA5	4.85545e-09	-9.6472	9.6472
chr16	67218230	EXOC3L1;KIAA0895L	0.01143	-9.64074	9.64074
chr19	49000743	LMTK3	0.000901275	9.6288	9.6288
chr6	32169790	NOTCH4	0.0166942	9.58187	9.58187
chr6	887704		0.0432875	9.47247	9.47247
chr6	156983263		0.000773114	9.42481	9.42481
chr8	22864325	RHOBTB2;NULL	0.0345556	9.33863	9.33863
chr7	156259194		0.0134152	-9.33007	9.33007
chr9	139398998	NOTCH1	0.0273006	9.31265	9.31265
chr6	28828946	LINC01623	0.00187226	9.27669	9.27669
chr16	67231928	ELMO3	0.000323677	9.26561	9.26561
chr19	53088327	ZNF701	0.0477801	9.26053	9.26053
chr17	33759484	SLFN12	0.000104081	9.23504	9.23504
chr10	134230041	PWWP2B	0.0266783	9.21174	9.21174
chr3	51746723	GRM2	0.0475657	9.20722	9.20722
chr10	11784920	ECHDC3	0.0133568	9.1042	9.1042
chr21	44573854		0.0112119	9.09238	9.09238
chr15	31689509	NULL	0.000271428	9.07034	9.07034
chr2	198649727	BOLL	0.0359737	9.05369	9.05369
chr16	88550365	ZFPM1	0.000283327	9.04886	9.04886
chr16	34441787		0.0167037	-8.9253	8.9253
chr5	665188	TPPP	0.0299639	8.883	8.883
chr11	64642144	EHD1	0.0230598	8.88041	8.88041
chr6	144329052	PLAGL1;HYMAI	0.00844812	8.87973	8.87973
chr16	58533743	NDRG4	0.0364902	8.85767	8.85767
chr1	980112	AGRN	0.000841557	8.84877	8.84877
chr4	1594181		0.0464947	8.8085	8.8085
chr11	64677356	ATG2A	0.000312921	8.79889	8.79889
chr19	38976253	RYR1	0.0121012	8.78867	8.78867
chr16	72993237	ZFHX3	0.0107874	8.7262	8.7262
chr18	32720300	MAPRE2	0.0121798	8.65982	8.65982
chr16	2087377	SLC9A3R2;NULL	0.00363466	8.64655	8.64655
chr6	31832173	SLC44A4;NEU1	0.0344892	8.54851	8.54851
chr2	100937584	LONRF2	0.0432413	-8.54703	8.54703
chr8	1893793	ARHGEF10	0.00773337	8.52043	8.52043
chr2	129076914	HS6ST1	0.00701629	-8.49267	8.49267
chr7	27186554	HOXA-AS3;NULL;HOXA6	2.51778e-06	-8.45661	8.45661
chr7	151504844	PRKAG2;NULL	0.035473	8.44697	8.44697
chr10	45938585	ALOX5	0.023482	8.4404	8.4404
chr15	90030016	RHCG	0.0166528	8.44007	8.44007
chr13	49792685	MLNR	0.0001435	-8.43134	8.43134
chr7	1886277	MAD1L1;NULL	0.000355377	8.42936	8.42936
chr1	2359459		0.0146651	8.41825	8.41825
chr4	38869118	FAM114A1;MIR574	0.0013584	-8.40189	8.40189
chr4	154709441	SFRP2	0.00238381	-8.39698	8.39698
chr5	141339086	PCDH12	4.9891e-05	8.39419	8.39419
chr1	2432621	PLCH2	0.000111728	-8.39418	8.39418
chr19	1423273	DAZAP1	0.00354205	8.38776	8.38776
chr10	94136	TUBB8	0.0452391	8.37544	8.37544
chrX	151903039	CSAG1;CSAG4;MAGEA12	0.0255346	8.35395	8.35395
chr11	64110657	CCDC88B	0.00845221	8.3454	8.3454
chr22	47058877	GRAMD4	0.0399128	8.29491	8.29491
chr10	121265587	RGS10	0.00342271	8.2812	8.2812
chr15	40583227	PLCB2	0.00420321	8.27981	8.27981
chr14	106188396	NULL	0.0156601	8.25253	8.25253
chr7	151157140		0.00363287	-8.21367	8.21367
chr1	19599516	AKR7L	0.00805119	8.2091	8.2091
chr10	132909113	TCERG1L	0.0499956	8.20405	8.20405
chr11	58598239		0.0137447	8.18723	8.18723
chr10	134843768		6.33461e-07	-8.17424	8.17424
chr3	71380336	FOXP1	0.0190108	8.15664	8.15664
chr15	101592003	LRRK1	0.0289525	8.15106	8.15106
chr8	141570512	AGO2	0.00827711	-8.15031	8.15031
chr16	2660830	LOC652276	0.0147563	8.14148	8.14148
chr17	27899465	TP53I13	0.0407862	-8.13346	8.13346
chr10	133980262	JAKMIP3	0.0274846	8.1233	8.1233
chr10	14051636	FRMD4A	0.000576643	-8.11062	8.11062
chr16	614645	PRR35	0.041778	8.10903	8.10903
chr11	47359839	MYBPC3	0.0437666	8.08026	8.08026
chr11	1036677	MUC6	0.0272171	8.06966	8.06966
chr18	77567100		0.00502146	8.06446	8.06446
chr1	17240955	CROCC	0.0203701	-8.06213	8.06213
chr16	779218	HAGHL	0.0228956	8.05343	8.05343
chr12	125438446	DHX37	0.00989582	8.04413	8.04413
chr10	102381293		0.0121798	7.979	7.979
chr2	10566602	HPCAL1	0.0352729	7.96678	7.96678
chr7	27196555	HOXA7	0.0177748	-7.95257	7.95257
chr6	29641082	ZFP57	0.0123038	7.94622	7.94622
chr14	102973254	ANKRD9;NULL	0.0286635	7.91803	7.91803
chr10	135009202	KNDC1	0.0191506	7.90062	7.90062
chr22	38199759	H1-0	0.00714103	7.90027	7.90027
chr12	132992955		0.0392304	7.89228	7.89228
chr11	77532707	AAMDC;RSF1	0.0443493	7.89169	7.89169
chr2	236761421	AGAP1	0.0468899	-7.86832	7.86832
chr17	72199871	RPL38	0.00133535	7.86775	7.86775
chr8	41707516	ANK1	0.00669024	7.86683	7.86683
chr8	1615950	DLGAP2	0.0309889	7.8483	7.8483
chr1	202407864	PPP1R12B	0.01321	7.84382	7.84382
chr10	126370282	FAM53B	0.0353012	7.83591	7.83591
chr12	34530380		0.0108131	7.82841	7.82841
chr22	22287697	PPM1F	0.0124227	7.80366	7.80366
chr2	242794854	PDCD1	0.0122408	7.79297	7.79297
chr16	84840283		0.0281412	7.78956	7.78956
chr16	88958311	CBFA2T3	0.0334606	7.78256	7.78256
chr12	49728150	C1QL4	0.0185836	-7.77003	7.77003
chr19	35630106	LGI4;FXYD1	0.00451804	7.76261	7.76261
chr7	27169674	HOXA4	0.014308	7.74876	7.74876
chr12	56693554	CS	0.00959041	7.73026	7.73026
chrY	16634027	NLGN4Y	0.0346736	-7.72786	7.72786
chr19	6211926	MLLT1	0.000661545	7.72658	7.72658
chr17	47590179	NGFR	0.0323698	7.72176	7.72176
chr9	127040032	NEK6	0.00610153	7.69271	7.69271
chr20	52492209	SUMO1P1	0.00534896	7.68444	7.68444
chr5	33937673	RXFP3	0.00964015	7.68144	7.68144
chr7	1096374	C7orf50;NULL;GPR146	0.0103503	7.67983	7.67983
chr10	134823349		0.00851195	7.67097	7.67097
chr5	137610127	GFRA3	0.00131062	-7.64775	7.64775
chr13	25670047	PABPC3	0.0309009	-7.63238	7.63238
chr5	1948552		0.000768589	7.62102	7.62102
chr10	51784543	NULL	0.00414454	-7.61137	7.61137
chr16	89137745		0.0279487	7.59044	7.59044
chr1	45805338	TOE1;MUTYH	0.00567182	7.57814	7.57814
chr6	157527564	ARID1B	0.0395779	7.56438	7.56438
chr16	123246	RHBDF1	0.0125605	7.55509	7.55509
chr6	33286885	DAXX	0.00167875	7.55121	7.55121
chr11	1988758		0.0188955	7.53977	7.53977
chr19	19639553	NDUFA13;YJEFN3	0.00342749	7.53647	7.53647
chr19	35530254	SCN1B;HPN	5.43688e-05	7.52653	7.52653
chr16	88556838	ZFPM1	0.0439779	-7.50039	7.50039
chr6	49917872	NULL	0.0103756	7.49514	7.49514
chr4	153897117	FHDC1	0.00167875	7.4914	7.4914
chr7	4347499		0.0141271	7.48566	7.48566
chr2	232379094	LINC00471	0.00352962	-7.47901	7.47901
chr15	99512700	PGPEP1L	0.00595383	7.47657	7.47657
chr5	180581761	OR2V2	0.0359358	-7.47586	7.47586
chr11	3253581	MRGPRE	0.0044509	7.46972	7.46972
chr19	646890	RNF126	0.00782057	7.46437	7.46437
chr12	5620842		0.00123993	7.44626	7.44626
chr4	188736112		0.0355333	-7.43083	7.43083
chr1	55504649	PCSK9	0.0126311	7.39924	7.39924
chr9	139912268	ABCA2	0.0217363	-7.39473	7.39473
chr1	117664976	TRIM45	0.0427429	7.38654	7.38654
chr3	192444985	FGF12	0.00541881	7.38465	7.38465
chr19	8575566	ZNF414	0.00352481	7.37288	7.37288
chr7	150649655	KCNH2	0.00966361	7.34496	7.34496
chr13	46425210	SIAH3	0.0364204	7.30798	7.30798
chr12	54730056	COPZ1;MIR148B	0.0255792	7.28294	7.28294
chr9	114363076	PTGR1	0.0336158	-7.27449	7.27449
chr22	50943910	LMF2	0.0415355	7.27391	7.27391
chr11	1033157	MUC6	0.0169776	7.26307	7.26307
chr9	97094926	LOC100132077	0.0112119	7.25109	7.25109
chr7	130131869	MEST;MESTIT1	0.0151513	-7.24525	7.24525
chr16	2134657	TSC2;NULL	0.0368804	7.24255	7.24255
chr12	74564523	LOC100507377	0.0204728	7.24181	7.24181
chr17	7258337	TMEM95	0.0307452	-7.23395	7.23395
chr7	65969653		0.00384722	7.22749	7.22749
chr1	3193118	PRDM16	0.0461999	7.22711	7.22711
chr15	69325271	MIR548H4;NOX5	0.0443638	7.2142	7.2142
chr7	36022276		0.00391975	7.20497	7.20497
chr4	52942997	SPATA18	0.0345556	-7.19891	7.19891
chr6	32062528	TNXB	4.27849e-05	7.18181	7.18181
chr5	140683196	SLC25A2	0.00419229	7.17948	7.17948
chr2	107084783	RGPD3	0.0176237	7.17775	7.17775
chr10	8373416		0.0118976	-7.17632	7.17632
chr6	32013699	TNXB	9.3714e-05	7.1643	7.1643
chr18	28621985	DSC3	0.0184517	7.16194	7.16194
chr10	135101849	TUBGCP2	0.0371882	7.16139	7.16139
chr19	14516545	ADGRE5	0.000178533	7.15717	7.15717
chr7	562438	HRAT92	0.0462095	7.15247	7.15247
chr2	27432830	SLC5A6;ATRAID	0.0311171	7.15166	7.15166
chr22	42538836	CYP2D7	0.0225855	7.14975	7.14975
chr16	88966903	CBFA2T3	0.00518021	7.13767	7.13767
chr7	100170496	SAP25;NULL	0.00890311	7.13727	7.13727
chr16	27413177	IL21R	0.0180996	-7.13452	7.13452
chr16	1179514		0.026157	7.13155	7.13155
chr16	979188	LMF1	0.00209667	7.1255	7.1255
chr17	80660948		0.00256446	7.1251	7.1251
chr15	98195808		0.0129925	-7.12382	7.12382
chr19	1953811	CSNK1G2;CSNK1G2-AS1	0.0236217	7.11971	7.11971
chr1	15249874	KAZN	0.000316643	-7.1189	7.1189
chr6	170450803		0.0284637	7.11023	7.11023
chr17	79976900	CENPX	0.0468899	7.10591	7.10591
chr5	2866465		0.0499905	7.09733	7.09733
chr17	73500739	CASKIN2	0.0265525	-7.09111	7.09111
chr16	1497766	CLCN7	0.0257081	-7.08868	7.08868
chr15	80634135	LINC00927	0.0043429	7.0703	7.0703
chr1	26663115	CRYBG2	0.0344892	7.0693	7.0693
chr11	65635512	EFEMP2	0.0300159	7.05494	7.05494
chr5	672357	TPPP	0.0389131	-7.05368	7.05368
chr12	58119543	AGAP2;AGAP2-AS1	0.0241856	7.05233	7.05233
chr6	168435636	KIF25	0.0470009	-7.03873	7.03873
chr16	1138344	C1QTNF8	0.0264214	7.0163	7.0163
chr19	2191002	DOT1L	0.0325709	7.01336	7.01336
chr17	79425877	BAHCC1	0.000151418	7.00837	7.00837
chr15	40398307	BMF	0.00470177	7.00303	7.00303
chr7	1632620		0.0447156	-6.98975	6.98975
chr6	30036904	RNF39	4.94377e-05	6.98221	6.98221
chr9	138711878	CAMSAP1	0.0110368	6.97963	6.97963
chr16	46962962	GPT2	0.0194041	6.94098	6.94098
chr19	667454		0.0183443	6.93376	6.93376
chr6	33281318	ZBTB22;TAPBP;NULL	0.000169399	6.93309	6.93309
chr9	110399293		0.0277751	6.92728	6.92728
chr16	285158	LUC7L;FAM234A	0.00597563	6.91784	6.91784
chr1	11898405	CLCN6;NPPA-AS1	0.0267185	6.91752	6.91752
chr8	144911427	PUF60	0.000336929	6.9163	6.9163
chr19	8274853	CERS4	0.0427685	6.91428	6.91428
chr16	1706710	CRAMP1	0.0065105	6.90844	6.90844
chr1	16343756	CLCNKA;HSPB7	0.0260433	6.90192	6.90192
chr10	11805122	ECHDC3	0.04448	6.89261	6.89261
chr8	145649036	VPS28	0.013455	6.85782	6.85782
chr13	57484364		0.0286968	6.85293	6.85293
chr12	6166874	VWF	0.0407505	6.85242	6.85242
chr8	65289751	MIR124-2HG;NULL;MIR124-2	0.00035486	6.8512	6.8512
chr16	3114948	IL32	0.0244763	6.84743	6.84743
chr13	113654235	MCF2L	0.00285566	6.82669	6.82669
chr11	67163067	RAD9A	0.0170305	6.82274	6.82274
chr6	31690904	MPIG6B	4.65843e-06	6.81884	6.81884
chr11	68762243		0.0436578	6.81521	6.81521
chr22	41956440	CSDC2	0.00728127	-6.81023	6.81023
chr19	34112111	CHST8	0.0115954	-6.80711	6.80711
chr20	62460114	ZBTB46	0.0315205	6.80144	6.80144
chr17	79845984	ALYREF	0.0461359	6.8014	6.8014
chr6	26017280	H1-1	0.000436283	6.80113	6.80113
chr3	109128685	LINC01205	0.04448	6.79813	6.79813
chr8	146075771	COMMD5;NULL	0.00993255	6.79478	6.79478
chr2	176963315	HOXD12;NULL	6.37253e-05	6.79263	6.79263
chr10	104173860	PSD	0.000851648	6.78343	6.78343
chr1	231176985	FAM89A	0.0340108	-6.78229	6.78229
chr14	106915957	NULL	0.0211051	6.77551	6.77551
chr15	34501904	KATNBL1	0.0131012	-6.77173	6.77173
chr8	1273592		0.0440182	-6.76745	6.76745
chr22	39777685	SYNGR1;TAB1	0.0281915	6.75597	6.75597
chr4	152681979	GATB	0.00258952	-6.75402	6.75402
chr17	79662881	HGS	0.00969704	6.75087	6.75087
chr17	79991323	RAC3	0.0171052	6.74836	6.74836
chr17	46679135	HOXB-AS3;HOXB6	0.0332859	-6.74792	6.74792
chr1	43352743	NULL	0.0478997	6.7463	6.7463
chr19	16013361		0.00597364	6.74523	6.74523
chr2	135011522	MGAT5	0.0380478	6.74157	6.74157
chr8	143429318	TSNARE1	0.0287891	6.73931	6.73931
chr4	38859339	TLR6	0.00652147	6.73927	6.73927
chr6	169641045	THBS2	0.0336472	-6.73829	6.73829
chr17	79164389	CEP131	0.0108131	-6.73824	6.73824
chr16	6068831	RBFOX1	0.00751457	-6.73795	6.73795
chr10	589143	DIP2C	0.0498906	-6.73066	6.73066
chr8	26434054	DPYSL2	0.0162269	-6.72804	6.72804
chr8	20159789		0.031852	-6.72233	6.72233
chr16	67450370	ZDHHC1	0.0256843	6.72087	6.72087
chr1	17942609	ARHGEF10L	0.0372906	6.71815	6.71815
chr22	50632560	TRABD	0.00222475	6.71437	6.71437
chr22	25755786	LRP5L	0.00999697	6.71352	6.71352
chr12	110207029	FAM222A;FAM222A-AS1	0.0402141	6.70282	6.70282
chr16	3062056	CLDN9	0.00315457	-6.69989	6.69989
chr20	55684764		0.0275326	6.68264	6.68264
chr5	140719008	PCDHGA1;PCDHGA2	0.0155145	6.68099	6.68099
chr6	32136890	PPT2-EGFL8;AGPAT1	0.00389207	6.66955	6.66955
chr10	134361889	INPP5A	0.000130318	6.66908	6.66908
chr17	8218709	ARHGEF15	0.0382157	-6.65855	6.65855
chr7	5253741	WIPI2	0.017062	6.65099	6.65099
chr17	79868964	PCYT2	0.0165971	6.64675	6.64675
chr2	66673316	MEIS1	0.0440555	-6.64628	6.64628
chr8	145535640	HSF1	0.00707294	6.64604	6.64604
chr12	9280420	NULL	0.0291804	6.63477	6.63477
chr6	31745821	VARS1;VWA7	0.00851195	6.63427	6.63427
chr7	44788787	ZMIZ2	0.0190279	-6.63389	6.63389
chr3	75720876	LINC00960	0.00464557	-6.63315	6.63315
chr9	133762659	ABL1	0.0240642	6.62413	6.62413
chr1	854766	LINC02593	0.0204467	6.61318	6.61318
chr13	113731267	MCF2L	0.00805561	6.61032	6.61032
chr6	32083628	ATF6B;TNXB	0.00258825	6.60768	6.60768
chr6	127665252	ECHDC1	0.00175252	6.60556	6.60556
chr2	120020686	STEAP3	0.0119255	6.60086	6.60086
chr1	1228990	ACAP3	0.0397665	6.59421	6.59421
chr19	4535188	PLIN5	0.0407516	6.59329	6.59329
chr11	789849	CEND1;NULL	0.0354843	6.59194	6.59194
chr1	3199411	PRDM16	0.00190277	6.58902	6.58902
chr3	175338261	NAALADL2	0.0343142	6.57994	6.57994
chr4	3741571		0.0268556	-6.56995	6.56995
chr17	78560478	RPTOR	0.041943	6.56435	6.56435
chr3	124476492		0.0188382	6.56274	6.56274
chr3	27761408	EOMES	0.0380358	-6.56092	6.56092
chr7	155079250		0.00641473	6.55438	6.55438
chr14	106374384	FAM30A;NULL	0.0279249	6.55181	6.55181
chr22	18267969		0.00274266	6.55046	6.55046
chr7	152063195	KMT2C	0.0105324	-6.55015	6.55015
chr2	74708767	TTC31;CCDC142	0.0422626	6.54293	6.54293
chr1	171753185	EEF1AKNMT	0.0447156	6.53035	6.53035
chr6	32184410	NOTCH4	0.00880818	6.52774	6.52774
chr2	85999498	ATOH8	0.0208097	-6.52059	6.52059
chr16	596185	CAPN15	0.0465066	6.52002	6.52002
chr3	194469052	LINC01968	0.032399	6.51939	6.51939
chr16	89187002	ACSF3	0.0412406	6.51085	6.51085
chr19	18700160	REX1BD	0.000670215	6.50593	6.50593
chr17	26695959	SARM1;VTN	0.00041003	6.50402	6.50402
chr13	113707840	MCF2L	0.0308606	6.50156	6.50156
chr8	144120106	C8orf31	0.00921336	6.49937	6.49937
chr14	105612753	JAG2	0.0429806	6.49484	6.49484
chr11	122931906	HSPA8	0.0312269	-6.49375	6.49375
chr16	84486704	ATP2C2	0.0424629	-6.48011	6.48011
chr10	95360210	RBP4	0.00435776	-6.47493	6.47493
chr21	45712938	AIRE	0.0019826	6.47369	6.47369
chr3	70008488	MITF	0.0171061	6.47074	6.47074
chr8	141229379	TRAPPC9	0.0298586	6.47	6.47
chr7	56515510	LOC650226	0.0331133	-6.46747	6.46747
chr6	32094845	ATF6B;FKBPL;NULL	0.00205484	-6.46625	6.46625
chr17	80011196	GPS1;RFNG	0.017062	6.46388	6.46388
chr9	134406824	UCK1	0.041884	-6.46305	6.46305
chr5	179224836	MGAT4B;MIR1229	0.00597563	6.4612	6.4612
chr1	247611448	NLRP3	0.0124997	6.45537	6.45537
chr22	37962569	CDC42EP1	0.026827	-6.45345	6.45345
chr19	18197544	IL12RB1	0.0292276	-6.45046	6.45046
chr4	39771745	UBE2K	0.00170103	6.45045	6.45045
chr19	7615600	PNPLA6	0.0382114	6.43894	6.43894
chr13	100218552		0.0147286	6.42966	6.42966
chr5	149240529	PDE6A	0.0429452	-6.42421	6.42421
chr17	79057046	BAIAP2	0.0276137	6.42296	6.42296
chr12	49392438	DDN	0.000555257	6.42225	6.42225
chr19	10420164	FDX2;ZGLP1	0.00453587	6.41434	6.41434
chr14	105181035	INF2	0.0321062	6.4079	6.4079
chr22	51065435	ARSA	0.0151578	-6.40623	6.40623
chr12	53227816	KRT79	0.0431092	-6.4019	6.4019
chr11	102678620	WTAPP1	0.0371882	-6.39639	6.39639
chr7	75511260	RHBDD2	0.0353941	6.3923	6.3923
chr6	32049053	TNXB	0.0173898	6.38819	6.38819
chr5	2278874		0.0267631	6.3875	6.3875
chr11	130416290		0.0143391	6.38465	6.38465
chr22	25574877	KIAA1671	0.00356167	6.38309	6.38309
chr6	167184903	RPS6KA2	0.0126629	6.36943	6.36943
chr6	31867698	C2;ZBTB12;NULL	0.000339375	6.35762	6.35762
chr17	79455356		0.00516457	6.35462	6.35462
chr5	174150286	MSX2	0.0341502	6.35428	6.35428
chr12	52626427	KRT7	0.00712407	6.3541	6.3541
chr19	56914764	ZNF583	0.0310417	6.35348	6.35348
chr19	7912701	EVI5L	0.0482411	6.35284	6.35284
chr17	40714979	COASY	0.0259849	6.34678	6.34678
chr16	78082579		0.0324154	6.3437	6.3437
chr3	142839578	CHST2;NULL	0.0170988	-6.34294	6.34294
chr5	176003139	CDHR2	0.0272535	6.3376	6.3376
chr19	17137204	CPAMD8	0.013427	-6.33516	6.33516
chr3	160822911	B3GALNT1	0.0419176	-6.33269	6.33269
chr8	94712118	FAM92A;LINC00535	0.0411372	-6.32718	6.32718
chr15	25304474	NULL;IPW;SNORD116-4	0.00345951	6.32629	6.32629
chr21	45730224	PFKL	0.0457948	6.31837	6.31837
chr1	6615264	TAS1R1;NOL9	0.000275517	6.31783	6.31783
chr2	239039107	ESPNL	0.00420041	6.31729	6.31729
chr1	27659039	TMEM222	0.0153005	6.3158	6.3158
chr7	2686844	TTYH3	0.0376511	6.30104	6.30104
chr3	11887527	TAMM41	0.00342975	-6.29679	6.29679
chr6	30859697	DDR1;MIR4640	0.00389402	6.29621	6.29621
chr7	6474306	DAGLB	0.0172813	-6.2948	6.2948
chr17	27312855	SEZ6	0.0355333	-6.29078	6.29078
chr7	157808983	PTPRN2	0.00767071	6.28937	6.28937
chr3	42700203	ZBTB47	0.0127874	6.2876	6.2876
chr1	23038177	EPHB2	0.0422901	-6.28751	6.28751
chr1	6552273	PLEKHG5	0.0389127	6.28438	6.28438
chr13	114004106	GRTP1	0.0164893	6.28111	6.28111
chr11	124738119	ROBO3	0.0230466	-6.27625	6.27625
chr22	17090586	TPTEP1	0.0179834	-6.27174	6.27174
chr4	3415135	RGS12	0.0122361	6.26915	6.26915
chr6	42716310		0.0028102	6.26881	6.26881
chr5	1345308	NULL;CLPTM1L	0.0202079	-6.2674	6.2674
chr12	132348618		0.0308723	6.2561	6.2561
chr14	36982447	SFTA3	0.00406072	-6.24732	6.24732
chr13	64650183	NULL	0.0161824	6.23435	6.23435
chr1	3789280	DFFB	0.0304133	6.22216	6.22216
chr5	139283262	NRG2	0.00581119	6.22129	6.22129
chr10	101279697		0.0308182	-6.21157	6.21157
chr16	72955250	ZFHX3	0.0114695	-6.20686	6.20686
chr15	78729989	IREB2	0.0304133	-6.19995	6.19995
chr5	598724		0.047213	-6.19734	6.19734
chr11	63870619	MACROD1;FLRT1	0.0399227	6.19604	6.19604
chr19	38794554	YIF1B;C19orf33	0.00919982	-6.18839	6.18839
chr20	2844659	VPS16;PTPRA	0.0484875	6.18522	6.18522
chr17	8702099	MFSD6L	0.0148358	6.18374	6.18374
chr19	2213933	DOT1L;NULL	0.0344702	6.18174	6.18174
chr19	11784246	ZNF833P	0.00522904	6.18	6.18
chr19	622406	POLRMT	0.0226197	6.17736	6.17736
chr11	63754254	OTUB1	0.0377168	6.17429	6.17429
chr7	150754040	SLC4A2;CDK5	0.049378	-6.16377	6.16377
chrX	153171369	AVPR2	0.0294206	6.16134	6.16134
chr1	236192895	NID1	0.038351	-6.15598	6.15598
chr8	104384291	CTHRC1	0.0215095	6.1541	6.1541
chr11	1008177	AP2A2	0.00602934	6.15406	6.15406
chr4	1512820		0.0331133	6.14868	6.14868
chr2	136287899	R3HDM1;ZRANB3	0.0480978	6.14645	6.14645
chr3	142681015	NULL;PAQR9	0.0429129	6.13556	6.13556
chr16	30795267	ZNF629	0.00069969	6.13459	6.13459
chr12	56473408	ERBB3	0.00127132	6.1332	6.1332
chr15	68498857	CALML4	0.0237414	6.13074	6.13074
chr17	76171191	TK1	0.0367838	6.12565	6.12565
chr5	140730092	PCDHGA1;PCDHGA2;PCDHGA3;PCDHGB1	0.013001	6.12413	6.12413
chr16	30409261	ZNF48	0.0175915	6.12343	6.12343
chr11	71258917	KRTAP5-9	0.00346462	6.12254	6.12254
chr5	3324645		0.0206485	6.12197	6.12197
chr6	30131361	TRIM15	0.0426584	6.11929	6.11929
chr17	42345478	SLC4A1	0.0170232	6.11742	6.11742
chr16	717213	WDR90;RHOT2	0.000376543	6.11545	6.11545
chr21	47851470	PCNT	0.00226053	6.10631	6.10631
chr14	66480309		0.0284121	6.10499	6.10499
chr15	74290466	PML	0.00371178	6.10424	6.10424
chr15	74284008	STOML1	7.44913e-05	-6.10113	6.10113
chr5	140724683	PCDHGA1;PCDHGA2;PCDHGA3	0.0182807	6.0893	6.0893
chr19	30432806	URI1	0.0401619	-6.08847	6.08847
chr2	46926433	SOCS5	3.86964e-05	-6.08742	6.08742
chr14	105830248	PACS2	0.000548814	6.08625	6.08625
chr16	2024435	TBL3;NULL	0.0217957	6.0852	6.0852
chr7	100273943	GNB2	0.0346736	6.08438	6.08438
chr17	80138794	CCDC57	0.0276226	6.07709	6.07709
chr5	102201128	PAM	0.00198012	6.07703	6.07703
chr12	86994755	MGAT4C	0.00333898	6.06788	6.06788
chrX	152086636	ZNF185	0.0439487	6.0667	6.0667
chr11	391037	PKP3	0.0331936	6.06532	6.06532
chr19	405795	C2CD4C	0.0086664	6.0572	6.0572
chr22	50173724	BRD1;NULL	0.0462053	6.05557	6.05557
chr6	33130696	COL11A2	0.00150315	6.05484	6.05484
chr6	31599160	PRRC2A	0.00282869	6.05426	6.05426
chr5	132008525	IL4	0.000205518	6.05103	6.05103
chr14	67940035	TMEM229B;NULL	0.0231852	6.04981	6.04981
chr17	52977213	TOM1L1	0.0177435	6.04613	6.04613
chr12	247224	IQSEC3;LOC574538	0.0480637	6.03733	6.03733
chr15	27111388	GABRB3;GABRA5	0.0119532	-6.03649	6.03649
chr17	36507744	SOCS7	0.00522134	-6.03362	6.03362
chr10	73039285	UNC5B	0.00397945	6.03007	6.03007
chr2	234652363	UGT1A8;UGT1A10;UGT1A9;UGT1A7;UGT1A6;UGT1A5;UGT1A4;UGT1A3;DNAJB3	0.0146552	6.02794	6.02794
chr8	143356113	TSNARE1	0.0138957	6.02782	6.02782
chr17	44026652	MAPT	0.00269272	-6.02648	6.02648
chr7	157413902	PTPRN2	0.0408427	6.02549	6.02549
chr12	58007090	ARHGEF25;NULL	0.00402239	6.02252	6.02252
chr12	132334122	MMP17	0.00997611	6.01909	6.01909
chr20	44574271	PCIF1	0.0163573	6.01839	6.01839
chr2	97427445	CNNM4	0.0116827	6.01573	6.01573
chr15	22960638	CYFIP1	0.0134969	6.01459	6.01459
chr19	17305532	MYO9B	0.015792	6.00547	6.00547
chr21	19190629	C21orf91	4.85545e-09	-6.00123	6.00123
chr8	2201151		0.0193972	6.00102	6.00102
chr12	133056857		0.0422745	5.99953	5.99953
chr17	76226122	TMEM235	0.0306628	5.99836	5.99836
chr7	150768318	SLC4A2	0.00505575	5.99602	5.99602
chr1	153600132	S100A13;S100A1	0.0396956	-5.9862	5.9862
chr7	158741817		0.0166639	5.98414	5.98414
chr6	33179469	RING1	0.0353944	5.98409	5.98409
chr3	123750917	KALRN	0.000467532	-5.97299	5.97299
chr9	140165710	NELFB	0.00356268	5.96597	5.96597
chr8	145806273	ARHGAP39	0.00845742	5.96505	5.96505
chr19	19611834	GATAD2A	0.00971571	5.96203	5.96203
chr20	62693657	TCEA2;NULL	0.0163968	5.95531	5.95531
chr1	2089384	PRKCZ	0.0363044	5.95391	5.95391
chr3	52805200	NEK4	0.0119898	-5.95281	5.95281
chr3	127633627	KBTBD12	0.00335053	5.95198	5.95198
chr7	98885577	MYH16	0.0484814	5.95037	5.95037
chr19	45315572	BCAM	0.00902928	5.94518	5.94518
chr15	49462118	GALK2;MIR4716	0.0336019	5.9428	5.9428
chr6	32367672	BTNL2	0.028423	5.93076	5.93076
chr13	114107554	ADPRHL1	0.0112119	5.92592	5.92592
chr4	79338837	FRAS1	0.010818	5.92314	5.92314
chr8	144358898		0.0053315	5.92098	5.92098
chr10	44875989	CXCL12	0.0470691	-5.91602	5.91602
chr20	749264	SLC52A3	0.0212988	5.91549	5.91549
chr16	67034437	CES4A	3.44821e-05	5.90851	5.90851
chr20	60740466	SS18L1	0.0422111	5.90652	5.90652
chr7	101571203	CUX1	0.0337849	5.90242	5.90242
chr5	149492480	CSF1R;NULL	0.0386934	5.90208	5.90208
chr2	98357398		0.0156601	5.89751	5.89751
chr16	86703935		0.0195019	-5.89364	5.89364
chr1	228890801		0.00619545	5.8936	5.8936
chr18	12306837	TUBB6	0.010584	-5.88694	5.88694
chr16	70759095	VAC14	0.0156601	5.88078	5.88078
chr16	1793303	MAPK8IP3	0.00372721	5.87867	5.87867
chr11	627968	SCT	0.0361509	5.87705	5.87705
chr1	113216382	MOV10	0.0323698	5.87453	5.87453
chr11	46702401	ARHGAP1	0.0103815	5.86376	5.86376
chr20	42983920	HNF4A	0.0449791	5.86375	5.86375
chr1	227974541		0.0302009	5.85965	5.85965
chr6	29600125	GABBR1	0.0279428	5.85854	5.85854
chr20	57765489	ZNF831	0.00632916	5.855	5.855
chr1	3158842	PRDM16	0.047752	5.85479	5.85479
chr14	100758864	SLC25A29	0.0169973	-5.8517	5.8517
chr9	139590572		0.0190318	-5.85052	5.85052
chr11	64015289	PPP1R14B	0.020147	5.84586	5.84586
chr16	4837760	SMIM22;SEPTIN12	0.0126886	5.84384	5.84384
chr1	231155449	FAM89A;MIR1182	0.00710407	-5.84056	5.84056
chr18	72837386		0.00783684	5.8334	5.8334
chr10	94821657	CYP26C1	0.0295489	-5.83329	5.83329
chr11	67048862	GRK2	0.0269488	5.82832	5.82832
chr8	55087400		0.007035	5.82592	5.82592
chr2	11051135	KCNF1	0.00837562	5.81878	5.81878
chr22	38380439	POLR2F;SOX10;NULL	0.0116885	5.81865	5.81865
chr12	51773409	GALNT6	0.0461359	5.81657	5.81657
chr12	131606857	ADGRD1	0.0489302	5.81164	5.81164
chr19	5093370	KDM4B	0.00831005	5.8116	5.8116
chr16	58073817	MMP15	0.0461258	5.81122	5.81122
chr17	29719023	RAB11FIP4	0.0431991	-5.79598	5.79598
chr12	95840313		0.0369817	-5.79388	5.79388
chr10	102807587		0.0188085	-5.79174	5.79174
chr6	33373978	KIFC1	3.15295e-05	-5.79071	5.79071
chr5	176523180	FGFR4	0.0224932	5.78838	5.78838
chr11	64658226	NULL;MIR192;MIR194-2	0.0153574	5.7801	5.7801
chr17	79066515	BAIAP2	0.0319178	5.77654	5.77654
chr6	31782675	HSPA1A;NULL;HSPA1L	0.00592058	-5.7693	5.7693
chr11	65545808	AP5B1	0.00161217	5.7689	5.7689
chr14	101510016	MIR1185-1;MIR1185-2;MIR381	0.015339	5.76834	5.76834
chr17	80137075	CCDC57	0.0341502	5.76483	5.76483
chr2	234358327	DGKD	0.011465	5.75773	5.75773
chr16	88149974		0.0225435	5.75664	5.75664
chr4	1985273	NELFA	0.0232456	5.75598	5.75598
chr10	1262895	ADARB2	0.0237048	5.75213	5.75213
chr20	56064117	CTCFL	0.0464947	5.75005	5.75005
chr6	7142024	RREB1	0.032432	5.74984	5.74984
chr4	8412369	ACOX3	0.0289247	5.74577	5.74577
chr12	133249980	POLE	0.00947073	5.74135	5.74135
chr14	103400000	CDC42BPB	0.0057541	5.73888	5.73888
chr5	85756331		0.0100312	5.73723	5.73723
chr22	22862144	NULL;ZNF280B	0.01321	5.73695	5.73695
chr7	149558336	ZNF862	0.0475265	-5.72973	5.72973
chr18	43418148	SIGLEC15	0.0135008	5.72902	5.72902
chr6	160239670	PNLDC1	0.0307452	5.72692	5.72692
chr9	4662735	SPATA6L;PLPP6	0.0115497	-5.72657	5.72657
chr2	105924245	TGFBRAP1	0.00604614	5.72181	5.72181
chr12	51740751	CELA1	0.0251349	5.71776	5.71776
chr17	38295894	CASC3	0.00198012	5.71385	5.71385
chr19	13993318	C19orf57	0.0101627	5.71177	5.71177
chr2	232055229		0.04271	-5.707	5.707
chr8	145624713	CPSF1;MIR1234	0.00575171	5.70507	5.70507
chr19	1368815	PWWP3A	0.0122804	5.70184	5.70184
chr8	142219965	SLC45A4;NULL	0.0205849	5.70131	5.70131
chr2	96780594	ADRA2B	0.0484602	-5.69497	5.69497
chr11	1298460	TOLLIP	0.00327954	5.68642	5.68642
chr17	18023695	MYO15A	0.0481878	5.68636	5.68636
chr17	26971809	KIAA0100	2.93114e-05	-5.68603	5.68603
chr1	12123735	TNFRSF8	0.00532025	-5.68547	5.68547
chr1	110693612	SLC6A17	0.000301177	-5.68266	5.68266
chr4	8347477		0.0489519	5.67351	5.67351
chr12	133525300	ZNF605	0.00326524	-5.66637	5.66637
chr1	206679959	RASSF5	4.94377e-05	-5.66098	5.66098
chr1	32826969	TSSK3;FAM229A	0.024873	5.66006	5.66006
chr17	8907561		0.00111599	-5.63954	5.63954
chr6	32035027	TNXB	0.00094487	-5.63486	5.63486
chr7	1512340	INTS1	0.00602043	5.62961	5.62961
chr12	124908112	NCOR2	0.00821464	5.62916	5.62916
chr16	75263200	BCAR1	0.0367855	5.62623	5.62623
chr6	57038227	BAG2;NULL	0.00304101	5.62391	5.62391
chr12	108911744	FICD	0.00654465	5.6203	5.6203
chr11	60623782	PTGDR2	0.0359358	5.61835	5.61835
chr10	134358030	INPP5A	0.026025	5.61695	5.61695
chr19	15375283	BRD4	0.0144038	5.60292	5.60292
chr3	125878062	ALDH1L1	0.0142813	5.59764	5.59764
chr4	187590495	FAT1	0.0316482	-5.59753	5.59753
chr17	42275123	ATXN7L3	0.0118703	5.58807	5.58807
chr1	228265972		0.00662598	5.58619	5.58619
chr10	126490099	ABRAXAS2	0.0243441	5.5833	5.5833
chr10	71332744	NEUROG3;NULL	0.0166308	-5.57933	5.57933
chr19	2252961	JSRP1	0.0200933	-5.57473	5.57473
chr11	66243077	PELI3	0.0224689	5.57471	5.57471
chr3	128712175	KIAA1257	0.0153089	5.57248	5.57248
chr17	73126499	NT5C	0.0097255	5.57237	5.57237
chr16	55542668	LPCAT2	0.00866325	5.57172	5.57172
chr19	8200860	FBN3	0.0277508	5.57061	5.57061
chr5	1834415		0.0422745	5.56749	5.56749
chr1	27677240	SYTL1	0.002814	5.56746	5.56746
chr17	74386817	UBE2O	0.00900849	5.56106	5.56106
chr18	908130	ADCYAP1	0.0453094	-5.55453	5.55453
chr11	6677919	DCHS1	0.024296	-5.55246	5.55246
chr4	155413075	DCHS2	0.0342803	-5.55236	5.55236
chr1	32041052	TINAGL1	0.00535224	5.55133	5.55133
chr17	80391622	HEXD	0.0473911	5.54912	5.54912
chr6	29718869	IFITM4P	0.03004	5.54677	5.54677
chr5	3854173		0.00763945	5.54659	5.54659
chr19	13079729	DAND5	0.0353074	5.54449	5.54449
chr1	78511140	GIPC2	0.00549163	-5.5442	5.5442
chr6	32130655	PPT2-EGFL8;EGFL8	0.00160782	5.54405	5.54405
chr1	109791537	CELSR2	0.00467173	5.54374	5.54374
chr9	138593626	KCNT1	0.049449	-5.54054	5.54054
chr6	31846249	SLC44A4	0.0102944	5.53824	5.53824
chr7	127846739	MIR129-1	0.00689472	5.53752	5.53752
chr22	19754815	TBX1	0.0324646	-5.53263	5.53263
chr11	278092	NLRP6	0.00273617	5.53218	5.53218
chr6	33245328	WDR46	7.50595e-08	5.52434	5.52434
chr16	1559692	TELO2	0.0120188	5.52188	5.52188
chr6	31854251	EHMT2	0.0312699	5.52135	5.52135
chr17	37763735	NEUROD2;NULL	0.0335774	-5.52084	5.52084
chr17	7416138	POLR2A	0.0331269	5.51865	5.51865
chr15	72489686	NULL;GRAMD2A	0.0207011	-5.51744	5.51744
chr19	1922613	SCAMP4	0.0370276	5.51709	5.51709
chr2	74725040	LBX2	0.045113	-5.51581	5.51581
chr17	79004850	BAIAP2-DT	0.00989244	5.51362	5.51362
chr6	110721305	METTL24;DDO	0.014839	5.51239	5.51239
chr19	18959935	UPF1	0.00352165	5.51143	5.51143
chr1	119530600	TBX15	0.0267176	-5.50975	5.50975
chr21	48025100	S100B	0.0133732	5.50855	5.50855
chr10	1019026		0.0282954	5.50675	5.50675
chr6	31590513	PRRC2A;SNORA38	0.0374846	5.50036	5.50036
chr12	58131768	AGAP2	0.0417458	5.50031	5.50031
chr7	1490631	MICALL2;NULL	0.038955	5.49833	5.49833
chr16	809910	MSLN	0.00622092	5.49585	5.49585
chr10	134795270		0.0395642	5.4919	5.4919
chr11	108536195	DDX10	0.0433554	5.48653	5.48653
chr18	2654819	SMCHD1;CBX3P2	0.00147728	5.48186	5.48186
chr7	100281506	GIGYF1	0.047213	5.48116	5.48116
chr17	61562170	ACE	0.021974	5.47945	5.47945
chr3	79816794	ROBO1	0.0432831	-5.47557	5.47557
chr12	129307800	SLC15A4	0.0112119	5.47526	5.47526
chr17	80289500	SECTM1	0.0179795	5.47232	5.47232
chr5	1077533	SLC12A7	0.0236436	5.4722	5.4722
chr3	187870621	LPP;LPP-AS2	0.00500574	5.47154	5.47154
chr4	1858883	LETM1	0.0073835	5.46984	5.46984
chr10	134018073	DPYSL4	0.0249857	5.46897	5.46897
chr17	80285230	SECTM1	0.0406551	5.46817	5.46817
chr2	95978173	KCNIP3	0.0440513	5.46551	5.46551
chr13	95354021		0.0281854	-5.46083	5.46083
chr20	5108045	CDS2;PCNA	0.00256402	5.45981	5.45981
chr12	105723904	C12orf75	0.0170244	5.45937	5.45937
chr17	62066572		0.0159969	5.4565	5.4565
chr4	89079587	ABCG2	0.0499905	-5.45443	5.45443
chr19	57351213	MIMT1;ZIM2;PEG3	0.0464891	-5.45416	5.45416
chr15	65677377	IGDCC4	0.0287454	-5.44747	5.44747
chr1	898852	KLHL17	0.00120145	-5.44721	5.44721
chr17	17716006	SREBF1;NULL;MIR33B	8.32225e-06	5.4436	5.4436
chr17	79355666	LOC100130370	0.0297198	-5.44017	5.44017
chr17	42255109	ASB16;ASB16-AS1;NULL	0.0356016	5.43831	5.43831
chr11	121567396		0.0368386	-5.42785	5.42785
chr10	17428155	ST8SIA6;ST8SIA6-AS1	0.0428609	5.41896	5.41896
chr11	118889578	TRAPPC4;NULL;RPS25	0.00105902	5.41762	5.41762
chr11	625796	CDHR5;SCT	0.0341168	5.41614	5.41614
chr10	79686432	DLG5-AS1;DLG5	0.0341502	-5.41479	5.41479
chr17	4795168	MINK1	0.0103336	5.41342	5.41342
chr3	185911208	DGKG	0.0118614	-5.41304	5.41304
chr17	77084229	ENGASE	0.00940429	5.41176	5.41176
chr12	122268629	SETD1B	0.0250423	5.41054	5.41054
chr4	68566604	UBA6-AS1;UBA6	0.0174613	5.40968	5.40968
chr19	41313786	RAB4B-EGLN2;EGLN2	0.0259163	5.40224	5.40224
chr8	987162	NULL	0.039343	5.40032	5.40032
chr16	770731	ANTKMT	0.00147814	5.4003	5.4003
chr1	43854136	SZT2;MED8	0.000561029	5.39934	5.39934
chr6	30893104	VARS2	0.0299639	5.39763	5.39763
chr2	106681831	ECRG4	0.0402924	5.38383	5.38383
chr9	140727297	EHMT1	0.0371882	5.3823	5.3823
chr3	46874897	PRSS42P	0.0277751	5.37759	5.37759
chr17	80058686		0.0161905	5.37427	5.37427
chr14	102685246	WDR20	0.0291804	5.36725	5.36725
chr6	167571172	GPR31	0.0114344	5.36202	5.36202
chr15	74427234	ISLR2	0.0292113	-5.35819	5.35819
chr1	24194307	FUCA1	0.0141988	-5.35201	5.35201
chr5	132386904	HSPA4	0.035142	-5.35189	5.35189
chr1	5917533		0.0280616	5.34197	5.34197
chr20	30618874	CCM2L	0.0172088	-5.33394	5.33394
chr17	7323540	SPEM1	0.00859916	5.32638	5.32638
chr6	30654638	PPP1R18	0.00133114	5.32482	5.32482
chr16	89016621	CBFA2T3	0.00584861	5.31967	5.31967
chr16	1230935	CACNA1H	0.0129507	-5.3173	5.3173
chr15	75648441	MAN2C1	0.0432875	5.31717	5.31717
chr12	132939165		0.0449561	5.31658	5.31658
chr17	71257980	CPSF4L	0.000631381	5.31616	5.31616
chr10	103867457	LDB1	0.00103514	5.31087	5.31087
chr17	27401793	MYO18A;TIAF1	0.00919982	5.31059	5.31059
chr16	556039	RAB11FIP3	0.00919982	5.31038	5.31038
chr6	30644235	PPP1R18	0.0433554	5.30966	5.30966
chr17	81021419		0.0131012	5.3074	5.3074
chr1	26126996	SELENON	0.0314867	5.30233	5.30233
chr16	77228411	MON1B	0.0329427	5.30219	5.30219
chr8	124412845	ATAD2;NULL	0.0352999	5.30043	5.30043
chr6	31759412	VARS1	0.00178559	5.2992	5.2992
chr19	59026138	ZBTB45	0.0335166	5.29848	5.29848
chr20	30071726	REM1;LINC00028	0.0236597	-5.29416	5.29416
chr16	87471757	ZCCHC14	0.0126052	5.28297	5.28297
chr17	80369345	OGFOD3	0.0372283	-5.27903	5.27903
chr9	135458173	BARHL1	0.0202686	-5.27757	5.27757
chr12	133118627	FBRSL1	0.0311462	5.27201	5.27201
chr20	19955436	RIN2	0.000608363	-5.27054	5.27054
chr16	89167481	ACSF3	0.0346901	-5.26559	5.26559
chr20	3730325	HSPA12B	0.0349536	-5.26529	5.26529
chr15	80657823	NULL	0.0213149	5.26392	5.26392
chr20	2636391	NOP56;SNORA51	0.0111896	5.26074	5.26074
chr8	22925656	LOC286059;TNFRSF10B	0.0150213	-5.2578	5.2578
chr12	116756890		0.0477807	5.25522	5.25522
chr1	36552959	TEKT2;ADPRHL2	0.0227714	5.25372	5.25372
chr17	4510572	SMTNL2	0.0416791	5.24663	5.24663
chr2	73429084	NOTO	9.78016e-06	5.24607	5.24607
chr1	20878361	FAM43B	0.0470009	-5.23787	5.23787
chr7	150021488	LRRC61;ACTR3C	0.0292012	5.23297	5.23297
chr6	31646236	LY6G5C	0.0100573	5.23077	5.23077
chr14	21359295	RNASE3;NULL	0.0363674	5.22601	5.22601
chr15	25336770	NULL;IPW;SNORD116-23;SNORD116-24	0.00824659	5.22527	5.22527
chr19	51486901	KLK7	0.0403967	-5.22461	5.22461
chr8	42036781	PLAT	0.0242734	-5.21896	5.21896
chr5	1271821	TERT	0.0433202	5.21599	5.21599
chr1	35333886	DLGAP3	0.0416903	-5.21444	5.21444
chr6	31473461	MICB	7.58297e-05	5.21232	5.21232
chr6	13614841	SIRT5;NOL7	0.0295159	-5.2087	5.2087
chr21	45705175	AIRE	0.0114392	-5.20868	5.20868
chr15	99443213	IGF1R;NULL	0.0285097	5.20763	5.20763
chr6	1578078		0.00692069	5.20429	5.20429
chr2	223156901	PAX3	0.0352999	-5.203	5.203
chr2	80549797	CTNNA2	0.0133491	-5.20183	5.20183
chr6	30900149	SFTA2	0.0322433	5.19893	5.19893
chr19	7541760	PEX11G	0.0429872	5.19834	5.19834
chr17	79803493	P4HB	0.0461359	5.19529	5.19529
chr16	88985709	CBFA2T3	0.0317053	-5.19263	5.19263
chr1	27024100	ARID1A	0.0175277	-5.18918	5.18918
chr6	30104295	TRIM40	0.030149	5.18744	5.18744
chr17	19349762		0.0248264	5.18693	5.18693
chr12	49734595		0.0334599	5.18016	5.18016
chr10	123922863	TACC2	0.0324646	-5.1781	5.1781
chr17	1633714	WDR81	0.0376684	5.17673	5.17673
chr14	102701850	MOK	0.0335112	5.17665	5.17665
chr8	21910989	DMTN	0.013337	5.17486	5.17486
chr8	144944736	EPPK1	0.0181695	5.17216	5.17216
chr11	130298172	ADAMTS8	0.0110468	5.16758	5.16758
chr1	154942509	SHC1	0.011916	5.16722	5.16722
chr14	105953088	CRIP1	0.0370276	-5.16317	5.16317
chr6	112671339	RFPL4B;NULL	0.0396956	5.16283	5.16283
chr2	233499070	EFHD1	0.013023	-5.1623	5.1623
chr8	133492476	KCNQ3	1.49972e-08	-5.15703	5.15703
chr8	11989285	FAM66D;LOC100506990	0.0141908	-5.15384	5.15384
chr4	16228062	NULL;TAPT1-AS1;TAPT1	0.00150286	-5.15363	5.15363
chr5	1463045	LPCAT1	0.0416323	5.15063	5.15063
chr21	30366036	LTN1	0.0133315	5.14882	5.14882
chr17	75470567	SEPTIN9	0.00280179	5.14796	5.14796
chr17	19015870	NULL	0.0361713	5.14768	5.14768
chr17	9728972	GLP2R	0.000223538	5.14559	5.14559
chr11	14664598	PDE3B;PSMA1	0.0156601	5.14558	5.14558
chr2	95939339	PROM2	0.00172675	5.13268	5.13268
chr13	50463057	CTAGE10P	0.0238313	5.12443	5.12443
chr20	39317194	MAFB	1.73309e-06	-5.1227	5.1227
chr16	1813987	MAPK8IP3	0.028084	5.12264	5.12264
chr1	70687080	SRSF11	0.0409121	-5.10965	5.10965
chr16	732635	JMJD8	0.0251783	5.10897	5.10897
chr11	864739	TSPAN4	0.0448018	5.09982	5.09982
chr15	101096479	PRKXP1	0.0464326	5.09379	5.09379
chr20	43729410	KCNS1	0.0464659	-5.09266	5.09266
chr5	1075539	SLC12A7	0.0343106	5.09043	5.09043
chr13	42000257		0.000574154	5.08989	5.08989
chr3	48471575	PLXNB1	0.0255867	-5.08815	5.08815
chr17	80040464	FASN	0.0477199	5.08351	5.08351
chr6	42858200	C6orf226	0.0020395	-5.07811	5.07811
chr19	1625356	TCF3	0.0136459	5.07448	5.07448
chr17	1658265	SERPINF2	0.0407679	5.06679	5.06679
chr7	116164422	CAV1	0.0156577	-5.06176	5.06176
chr7	76609880	DTX2P1-UPK3BP1-PMS2P11	0.0376325	5.05736	5.05736
chr22	18632404	USP18	0.023095	-5.05468	5.05468
chr3	19975483	EFHB	0.0479031	5.05467	5.05467
chr2	85637673	CAPG	0.00922026	5.05333	5.05333
chr5	64920368	TRAPPC13;TRIM23	0.019182	5.05324	5.05324
chr11	65733627	SART1	0.0314933	5.04903	5.04903
chr1	28241026	RPA2	0.00754743	-5.04762	5.04762
chr14	77964542	ISM2	0.0199982	-5.04733	5.04733
chr10	104387263	SUFU	0.0250254	5.04584	5.04584
chr4	57874657	POLR2B	0.0461999	5.04225	5.04225
chr3	183889395	DVL3	0.00132718	5.04184	5.04184
chr14	104682880		0.0457341	-5.03545	5.03545
chr11	2422612	TSSC4;NULL	0.0331364	5.03505	5.03505
chr17	1956668	HIC1	0.0460241	-5.03093	5.03093
chr8	7873305		0.0016109	5.0309	5.0309
chr11	67373083	NDUFV1;NULL	0.0443634	5.02564	5.02564
chr16	1593152	TMEM204;IFT140	0.000116184	5.02279	5.02279
chr6	31859707	EHMT2	0.0269488	5.02154	5.02154
chr11	67199911	RPS6KB2	0.0496355	-5.01988	5.01988
chr10	102989598	LBX1-AS1;LBX1	0.0150213	-5.01669	5.01669
chr12	4397947	CCND2	0.0269607	5.01528	5.01528
chr21	45978747	TSPEAR;KRTAP10-3	0.000821831	5.01028	5.01028
chr8	10589093	NULL;SOX7	0.036104	-5.00846	5.00846
chr17	79244542	SLC38A10	0.0495323	5.0026	5.0026
chr13	113678926	MCF2L	0.0487018	5.00072	5.00072
B. (Female)
Chr	Location	Gene	FDR pvalue	Meth diff	Abs meth diff
chr8	599525		0.0046406	-20.4891	20.4891
chr22	20779482	SCARF2	0.0270207	15.2203	15.2203
chr4	1579572		0.000644786	14.5851	14.5851
chr17	80806135	TBCD	0.000114509	13.7273	13.7273
chr6	292329	DUSP22	0.0067477	-13.5431	13.5431
chr11	287723	PGGHG	0.00164506	12.7619	12.7619
chr1	25256705	RUNX3	0.0376208	-12.6664	12.6664
chr20	43935222	RBPJL;MATN4	0.0326686	12.1587	12.1587
chr1	1476551	SSU72;TMEM240	0.0188991	11.676	11.676
chr5	140027231	IK;NDUFA2	0.00476178	-11.5667	11.5667
chr2	139538601	NXPH2	0.0193193	-11.4357	11.4357
chr10	1975562		0.0463051	11.3728	11.3728
chrX	113624155		0.0274343	-11.2363	11.2363
chr1	63249197	ATG4C	0.000193134	11.0608	11.0608
chr17	77128445	RBFOX3	0.0333067	10.9544	10.9544
chr20	30134188	HM13;MCTS2P	4.44938e-06	10.8777	10.8777
chr22	24199008	SLC2A11	0.00736503	-10.6464	10.6464
chr11	131707651	NTM	0.0298492	-10.4355	10.4355
chr4	707862	PCGF3	0.0096677	10.3939	10.3939
chr7	5183992	ZNF890P	0.00623125	-10.3713	10.3713
chr7	5862449	ZNF815P	0.000645774	-10.2653	10.2653
chr1	68696709	WLS	0.0134789	-10.2317	10.2317
chr19	376532	THEG	0.0233511	-10.1031	10.1031
chr13	96296708	DZIP1	0.0229634	-10.0708	10.0708
chr17	75084281		0.00343615	9.94065	9.94065
chr10	134459530	INPP5A	0.0214923	9.92408	9.92408
chr10	21682984		0.0101678	9.90177	9.90177
chr1	1169972	B3GALT6	0.028151	-9.88347	9.88347
chr20	62367372	ZGPAT;LIME1	0.0116694	9.80857	9.80857
chr17	7254671	KCTD11	0.0321454	-9.75136	9.75136
chr12	132886302	GALNT9	0.0101134	9.63314	9.63314
chr5	1702158		0.0211865	9.31554	9.31554
chr2	239139518	LOC643387;LINC02610	0.00239724	-9.30679	9.30679
chr16	30133175	BOLA2;MAPK3	0.0479369	-9.30439	9.30439
chr10	133195676		0.0268755	-9.1463	9.1463
chr22	40052452		0.00290777	9.12884	9.12884
chr17	77834118		0.0283103	9.06555	9.06555
chr10	3145966	PFKP	0.0077748	-8.97954	8.97954
chr2	132201777	NOC2LP2	0.00124585	8.93339	8.93339
chr3	44620589	ZKSCAN7	0.00337068	-8.85377	8.85377
chr12	9217390	A2M-AS1;LINC00612	0.0107261	8.80811	8.80811
chr7	33101939	NULL;NT5C3A	3.62614e-05	-8.79203	8.79203
chr1	8937077	ENO1-AS1;ENO1	0.00737098	-8.62671	8.62671
chr1	1360970	TMEM88B	0.000744253	8.60909	8.60909
chr14	95330880		0.0467247	8.5365	8.5365
chr6	30691259	TUBB	0.00164478	8.50639	8.50639
chr3	32509018		0.0339863	8.49764	8.49764
chr6	64029870	LGSN	3.03173e-09	-8.49214	8.49214
chr2	115919366	DPP10;DPP10-AS1	0.00017473	-8.48271	8.48271
chr17	2699860	RAP1GAP2	0.0326456	8.40808	8.40808
chr11	71174976		0.0374066	-8.38305	8.38305
chr2	85131951	TMSB10	0.00164974	-8.23014	8.23014
chr19	1698355		0.0353163	8.20173	8.20173
chr5	177929808	COL23A1	0.0167239	8.11677	8.11677
chr13	20692403		0.0219102	-8.10692	8.10692
chr8	102701376	NCALD	0.0219998	8.05629	8.05629
chr17	18285810	EVPLL	0.0385455	8.0324	8.0324
chr7	138347914	SVOPL	0.000502368	-8.02326	8.02326
chr1	46152002	TMEM69;GPBP1L1	0.0012037	-8.01047	8.01047
chr16	1551038	TELO2	0.0144674	7.9905	7.9905
chr21	33244742	HUNK	0.0383799	7.96458	7.96458
chrX	2882183	ARSL	0.0368227	-7.92227	7.92227
chr10	134907737	ADGRA1	0.0187492	7.9141	7.9141
chr12	12418943	LRP6	0.00847105	-7.88448	7.88448
chr8	144409599	TOP1MT	0.0192534	7.85253	7.85253
chr14	93650515	TMEM251;NULL;MOAP1	0.0132536	-7.85076	7.85076
chr2	6635591		0.00808279	7.8192	7.8192
chr16	49686567	ZNF423	0.0297742	-7.80701	7.80701
chr1	1118391	TTLL10	0.0391195	7.79784	7.79784
chr6	42927504	GNMT;NULL	0.0482295	-7.79518	7.79518
chr14	91592462	DGLUCY;SNORA11B	0.0297769	-7.74681	7.74681
chr17	74303439	QRICH2	0.013787	7.63568	7.63568
chr11	2366949	NULL	0.0435913	-7.62442	7.62442
chr17	26691950	SARM1;SEBOX	0.0063011	7.60569	7.60569
chr11	2548282	KCNQ1	0.0293896	-7.52838	7.52838
chr6	31507316	DDX39B;ATP6V1G2-DDX39B;SNORD84	0.00292951	-7.51698	7.51698
chrX	78200921	P2RY10	0.0401335	-7.481	7.481
chr1	150947832	CERS2	0.035721	-7.46768	7.46768
chr19	48246851	NOP53	0.044244	7.46571	7.46571
chr15	80211510	ST20-MTHFS;ST20	0.0309508	7.46424	7.46424
chr7	598729	PRKAR1B	0.0359184	-7.44692	7.44692
chr4	890520	GAK	0.0426844	-7.43724	7.43724
chr6	31409319		0.000114509	7.40523	7.40523
chr2	198029141	ANKRD44	0.0441406	7.40088	7.40088
chr14	66480309		0.0123153	7.31921	7.31921
chr7	130126153	MEST	0.0395529	7.28483	7.28483
chr4	6717287	BLOC1S4	0.00344598	-7.28163	7.28163
chr5	2642995		0.0381494	7.27879	7.27879
chr6	32054441	TNXB	0.00343615	7.27504	7.27504
chr4	713949	PCGF3	0.0119501	7.26766	7.26766
chr11	10562070	MRVI1-AS1;RNF141	0.00478735	-7.16115	7.16115
chr3	52528714	STAB1	0.0394179	-7.1345	7.1345
chr6	33282313	ZBTB22;TAPBP;NULL	0.0472173	-7.13315	7.13315
chr18	14998834		0.0116398	7.12246	7.12246
chr17	72732432	RAB37	6.22546e-05	-7.0687	7.0687
chr17	1640472	WDR81	0.023886	7.05666	7.05666
chrX	24380783	SUPT20HL1	0.0335262	-7.0337	7.0337
chr19	920370	KISS1R	0.00666389	-7.03015	7.03015
chr10	96991431	NULL	0.0352827	-7.0171	7.0171
chr6	166711138		0.0216461	-7.01359	7.01359
chr12	6486598	LTBR;SCNN1A	0.0356645	7.01272	7.01272
chr21	38070524	SIM2	2.53036e-06	7.00434	7.00434
chr7	1473949	MICALL2	0.0149344	-6.98321	6.98321
chr1	62207325	PATJ	0.0329356	-6.94985	6.94985
chr6	136871089	MAP7	0.0395529	-6.94798	6.94798
chr19	7733793	RETN	0.019438	-6.85803	6.85803
chr16	84149828	MBTPS1	0.000916561	-6.85568	6.85568
chr2	240725308		0.0461824	-6.85428	6.85428
chr1	57890317	DAB1	0.0134569	-6.85031	6.85031
chr4	74847100	PF4	0.0145549	6.81225	6.81225
chr10	123141766		0.013498	6.79204	6.79204
chr7	1983918	MAD1L1	0.0397984	6.77696	6.77696
chr12	57588031	LRP1;MIR1228	0.0417074	6.76915	6.76915
chr12	112847421	RPL6	0.0416944	6.7549	6.7549
chr17	63096635		0.02496	-6.7524	6.7524
chr6	33653337	ITPR3	0.0125974	6.73822	6.73822
chr10	134079311	STK32C	0.00846317	-6.72378	6.72378
chr6	167622202		0.0403855	-6.71575	6.71575
chrX	39870568	NULL	0.00325299	6.71356	6.71356
chrX	30252456	MAGEB3;NULL	0.0487301	-6.7122	6.7122
chr7	158109339	PTPRN2	0.0207146	6.66731	6.66731
chr20	51587399	TSHZ2	0.00668259	6.63112	6.63112
chr4	8617738	CPZ	0.0456805	6.62503	6.62503
chr15	29212340	APBA2	0.00103781	-6.60341	6.60341
chr2	201980504	CFLAR	0.0142664	6.59436	6.59436
chr19	53141620	ZNF83	0.00343687	6.59272	6.59272
chr9	139590572		0.035903	6.50632	6.50632
chr5	140799811	PCDHGA1;PCDHGA2;PCDHGA3;PCDHGB1;PCDHGA4;PCDHGB2;PCDHGA5;PCDHGB3;PCDHGA6;PCDHGA7;PCDHGB4;PCDHGA8;PCDHGB5;PCDHGA9;PCDHGB6;PCDHGA10;PCDHGB7;PCDHGA11	0.00172092	-6.48487	6.48487
chr19	36103192	HAUS5	0.0230398	-6.46951	6.46951
chr15	96875104	NR2F2;MIR1469	0.0119847	-6.41315	6.41315
chr16	30816719		0.0466559	-6.40949	6.40949
chr1	150185923		0.00362851	-6.40932	6.40932
chr1	12587564		0.0130535	6.40336	6.40336
chr7	157519144	PTPRN2	0.0159368	6.3986	6.3986
chr4	74713356		0.0101678	-6.31594	6.31594
chr10	135059097	MIR202	0.0391812	6.26238	6.26238
chr12	2161640		0.00223834	-6.2393	6.2393
chr1	161582046	NULL	0.0200203	6.22993	6.22993
chr17	79953908	ASPSCR1	0.00426878	6.22832	6.22832
chr19	58095011	ZIK1	0.000595246	-6.21191	6.21191
chr10	134890052	ADGRA1	0.000641779	6.20959	6.20959
chr10	102671993	SLF2	0.015562	6.15979	6.15979
chr4	140223063		0.00616657	6.14967	6.14967
chr2	97524767	ANKRD39	0.040523	-6.1419	6.1419
chr1	234735904		0.0272174	-6.13598	6.13598
chr7	100490570	ACHE	0.0267712	-6.07641	6.07641
chr15	26108683	ATP10A	0.0308606	-6.07604	6.07604
chr1	28919300	RAB42;NULL	0.0390946	-6.04882	6.04882
chr11	36310223	COMMD9	0.000288054	-6.03418	6.03418
chr11	107992005	ACAT1	0.00563632	6.03113	6.03113
chr1	16678097	FBXO42	0.000193134	-6.02494	6.02494
chr6	34855408	ANKS1A;TAF11	0.000743203	-6.02299	6.02299
chr10	57387511	PCDH15	0.0456748	6.01674	6.01674
chr7	156432526	RNF32;NULL	0.000452855	-6.01185	6.01185
chrX	77914054	RTL3;NULL	0.00565857	-5.98408	5.98408
chr14	65006688	NULL;HSPA2	0.000644786	5.98403	5.98403
chr17	7532399	SHBG;SAT2	0.041241	5.97577	5.97577
chr16	75466707	CFDP1	0.0223781	-5.93576	5.93576
chr6	31762353	VARS1	0.00663391	-5.91793	5.91793
chr12	6492890	LTBR	0.00193173	-5.9057	5.9057
chr1	18956947	PAX7	0.00187112	-5.90118	5.90118
chr16	89767386	SPATA2L	5.1156e-05	-5.88453	5.88453
chr7	158103293	PTPRN2	0.0467403	5.85808	5.85808
chr1	155145180	TRIM46;KRTCAP2	0.00229867	-5.82722	5.82722
chr13	25875020	NUP58	0.0322546	5.80596	5.80596
chr12	133402551	GOLGA3	0.0491413	5.7259	5.7259
chr19	5455176	ZNRF4	0.0472497	5.72506	5.72506
chr19	12405177	ZNF44	0.0143279	-5.72449	5.72449
chr8	123794166	ZHX2	0.00115655	-5.7236	5.7236
chr6	159049626	TMEM181	0.00392879	5.72199	5.72199
chr17	79650226	HGS;ARL16	1.37601e-11	-5.69861	5.69861
chr15	64385876	SNX1;CIAO2A	0.000288054	-5.67343	5.67343
chr11	66454595	SPTBN2	0.0323139	5.65649	5.65649
chr17	54991064	TRIM25	0.0298481	-5.63186	5.63186
chr12	49211807	CACNB3	1.83224e-06	-5.62697	5.62697
chr22	39190118		0.0235149	-5.62339	5.62339
chr2	120435949	TMEM177	0.0320817	5.61302	5.61302
chr14	101449839	SNORD114-21;SNORD114-22;SNORD114-23;SNORD114-24	0.0424427	-5.57928	5.57928
chr11	46382544	DGKZ	0.0213658	-5.55004	5.55004
chr12	6661647	IFFO1	0.00536027	-5.5308	5.5308
chr12	125621344	AACS	0.00732166	5.52971	5.52971
chr6	168936486	SMOC2	0.0481598	-5.52175	5.52175
chr20	44803246	CDH22	0.0174373	-5.50283	5.50283
chr11	55889658	OR8H3	0.00358384	-5.48597	5.48597
chr6	8435478	LOC100506207;SLC35B3	0.049288	-5.47395	5.47395
chr6	30651511	PPP1R18	0.02635	-5.46386	5.46386
chr17	7320944	NLGN2	0.0341882	5.4603	5.4603
chr11	102702285	WTAPP1	0.00253952	5.42244	5.42244
chr3	149181865		0.0221473	5.40827	5.40827
chr16	77822419	VAT1L	0.0377107	-5.40483	5.40483
chr14	69619456	DCAF5	0.00616726	-5.39916	5.39916
chr12	96586943	ELK3	0.000476326	5.38361	5.38361
chr3	13114343	IQSEC1	0.0299666	-5.3723	5.3723
chr1	153949416	JTB	8.7838e-05	-5.36511	5.36511
chr1	8393978	SLC45A1	0.0460503	-5.34455	5.34455
chr8	103497121		0.0368644	5.34112	5.34112
chr3	39149014	TTC21A;GORASP1	0.0149344	-5.33666	5.33666
chr5	11903651	CTNND2	0.0035994	5.32847	5.32847
chr8	126441383	TRIB1	0.00049014	-5.32246	5.32246
chr5	67510756	PIK3R1	0.00114688	-5.30844	5.30844
chr1	156698170		0.0483328	-5.29479	5.29479
chr10	106098159	ITPRIP	0.0275434	-5.27469	5.27469
chr2	85829320	USP39;TMEM150A	0.0442183	-5.27228	5.27228
chr6	152128471	ESR1	0.046905	5.26419	5.26419
chr10	121432044	BAG3	0.0211865	-5.25759	5.25759
chr11	72353049	PDE2A	0.00440984	-5.23294	5.23294
chr3	118753005	IGSF11	0.0250001	5.23232	5.23232
chr9	33677195	PTENP1	0.0229895	-5.22917	5.22917
chr17	72589093	C17orf77;NULL;CD300LD	0.0236257	-5.21995	5.21995
chr16	48265760	ABCC11	0.000784921	5.21162	5.21162
chr11	62623202	SLC3A2;SNHG1;NULL;SNORD28;SNORD27;SNORD26;SNORD25	0.00893885	-5.19554	5.19554
chr1	192604056	RGS13	0.0394009	-5.19209	5.19209
chr3	128398171	RPN1	0.000328791	-5.17477	5.17477
chr13	103046499	FGF14;FGF14-AS2;FGF14-IT1	0.0121805	-5.1629	5.1629
chr15	83620910	HOMER2	0.0179627	-5.15692	5.15692
chr8	82339741		0.00126409	5.14761	5.14761
chr4	100009490	LOC100507053;ADH5	0.0430098	-5.13626	5.13626
chr1	2245895		0.0125974	-5.11773	5.11773
chr22	45148218	PRR5-ARHGAP8;ARHGAP8	0.0356645	-5.11395	5.11395
chr4	788826	CPLX1	6.20639e-05	-5.10445	5.10445
chr8	145133133	EXOSC4	0.0156144	-5.10278	5.10278
chr5	154236935	CNOT8	3.03173e-09	-5.06869	5.06869
chr1	222791514	MIA3	0.0234967	-5.06826	5.06826
chr19	6393052	GTF2F1	6.22546e-05	-5.04975	5.04975
chr6	29720137	IFITM4P	0.00847105	-5.03987	5.03987
chr1	200378667	NULL;ZNF281	0.00354252	-5.03772	5.03772
chr7	2883529		0.00229387	-5.03687	5.03687
chr19	57791959	ZNF460	0.0268746	-5.03191	5.03191
chr6	29592854	GABBR1	0.000496923	-5.02466	5.02466
chr11	82996779	NULL;CCDC90B	0.0108082	-5.01977	5.01977
chr3	53289008	TKT	7.28328e-06	-5.01728	5.01728
