# Supplementary material for: DNA methylation profiles in the blood of newborn term infants born to mothers with obesity
Source: PLoS One. 2022 May 2;17(5):e0267946. doi: 10.1371/journal.pone.0267946 (PMC9060365; doi:10.1371/journal.pone.0267946)
Supplement: S4 Table — (XLSX) [file pone.0267946.s005.xlsx]

## Sheet: Sheet1
S4 Table. Full list of genes associated with DMRs in common between OBS
and ALSPAC cohorts for male (A) and female (B) neonates.
A.
ABL1
ACAP3
ADARB2
AGAP1
AGO2
AGRN
ANK1
ANTKMT
ARID1B
ATP2C2
C7orf50
CBFA2T3
CCDC57
CFAP74
CLCN7
CPAMD8
CSNK1G2
CUX1
DAZAP1
DGKG
DIP2C
DMTN
DVL3
FGF12
FOXP1
GABRB3
GATAD2A
GRAMD2A
IFT140
IGF1R
INF2
IQSEC3
IREB2
KAZN
KCNQ3
KDM4B
KIAA1257
KIR2DS4
KRT79
LINC00535
LMF1
LOC100507377
LUC7L
MAD1L1
MINK1
MLLT1
MMP17
PCDHGA1
PCDHGA2
PCDHGA3
PCDHGB1
PKP3
PLCB2
PRDM16
PRKAG2
PRKXP1
PTPRN2
RBFOX1
RGS12
RNF126
RPS6KA2
RPTOR
SHC1
SLC38A10
SUFU
TACC2
TCERG1L
TPPP
TPTEP1
TRAPPC9
TSPEAR
UBE2O
VWF
ZBTB46
ZFPM1
B.
ARHGAP8
BOLA2
CFLAR
CPLX1
DAB1
DCAF5
FBXO42
GALNT9
IQSEC1
MAD1L1
PAX7
PRKAR1B
PRR5-ARHGAP8
PTPRN2
RAP1GAP2
RBFOX3
SCNN1A
SEC14L1
TBCD
TMEM240
TOP1MT
ZGPAT
ZIK1
ZNF423
