# Supplementary material for: DNA methylation profiles in the blood of newborn term infants born to mothers with obesity
Source: PLoS One. 2022 May 2;17(5):e0267946. doi: 10.1371/journal.pone.0267946 (PMC9060365; doi:10.1371/journal.pone.0267946)
Supplement: S5 Table — (XLSX) [file pone.0267946.s006.xlsx]

## Sheet: Sheet2
S5 Table. Full list of Gene Ontology pathways for biologcial process based on genes
in common between OBS and ALSPAC cohorts in male (A) and female (B)
neonates.
A. (Male)	FDR p-value
Gene Set Name
GOBP_NEGATIVE_REGULATION_OF_PROTEIN_METABOLIC_PROCESS	0.00657
GOBP_POSITIVE_REGULATION_OF_CATALYTIC_ACTIVITY	0.00657
GOBP_POSITIVE_REGULATION_OF_MOLECULAR_FUNCTION	0.00882
GOBP_CELL_CELL_ADHESION	0.00882
GOBP_CELL_PROJECTION_ORGANIZATION	0.00882
GOBP_CYTOSKELETON_ORGANIZATION	0.0104
GOBP_NEGATIVE_REGULATION_OF_MOLECULAR_FUNCTION	0.0104
GOBP_NEGATIVE_REGULATION_OF_PHOSPHORYLATION	0.0104
GOBP_REGULATION_OF_HYDROLASE_ACTIVITY	0.0226
GOBP_GRANULOCYTE_DIFFERENTIATION	0.0227
GOBP_NEUROGENESIS	0.0227
GOBP_MYELOID_LEUKOCYTE_DIFFERENTIATION	0.0227
GOBP_NEURON_DIFFERENTIATION	0.0227
GOBP_ACTIN_CYTOSKELETON_REORGANIZATION	0.0227
GOBP_CELLULAR_RESPONSE_TO_NITROGEN_COMPOUND	0.0235
GOBP_NEGATIVE_REGULATION_OF_PHOSPHORUS_METABOLIC_PROCESS	0.0267
GOBP_NEGATIVE_REGULATION_OF_PROTEIN_MODIFICATION_PROCESS	0.0351
GOBP_BIOLOGICAL_ADHESION	0.0373
GOBP_REGULATION_OF_PEPTIDYL_THREONINE_PHOSPHORYLATION	0.0397
GOBP_REGULATION_OF_PROTEIN_KINASE_ACTIVITY	0.0425
GOBP_PEPTIDYL_AMINO_ACID_MODIFICATION	0.0425
GOBP_MYELOID_CELL_DIFFERENTIATION	0.0452
GOBP_NEGATIVE_REGULATION_OF_CATALYTIC_ACTIVITY	0.0452
GOBP_NEGATIVE_REGULATION_OF_KINASE_ACTIVITY	0.0452
GOBP_REGULATION_OF_ION_TRANSPORT	0.0461
GOBP_NEURAL_TUBE_DEVELOPMENT	0.0461
GOBP_REGULATION_OF_CELL_PROJECTION_ORGANIZATION	0.0469
GOBP_TRANSMEMBRANE_TRANSPORT	0.0469
GOBP_REGULATION_OF_PHOSPHORUS_METABOLIC_PROCESS	0.0469
GOBP_PROTEIN_PHOSPHORYLATION	0.0469
GOBP_NON_CANONICAL_WNT_SIGNALING_PATHWAY	0.0469
GOBP_RESPONSE_TO_ENDOGENOUS_STIMULUS	0.0469
GOBP_NEURON_DEVELOPMENT	0.0489
B. (Female)	FDR p-value
Gene Set Name
GOBP_REGULATION_OF_GTPASE_ACTIVITY	0.0467
GOBP_POSITIVE_REGULATION_OF_CATALYTIC_ACTIVITY	0.0467
